# Supplementary material for: Insights into IGH clonal evolution in BCP-ALL: frequency, mechanisms, associations, and diagnostic implications
Source: Front Immunol. 2023 Apr 18;14:1125017. doi: 10.3389/fimmu.2023.1125017 (PMC10151743; doi:10.3389/fimmu.2023.1125017)
Supplement: Supplementary file 2 [file Table_1.xlsx]

## Sheet: Suppl.Table1
Supplementary Table 1: Patient characteristics including clonal evolution status, immunophenotype and molecular subtype allocation
name	age	immunophenotype	molecular subtype	clonal evolution status	mechanism
Ph-neg#2	55	c/pre-B	CDX2/UBTF	stable
Ph-neg#3	29	c/pre-B	Ph-like	stable
Ph-neg#4	39	c/pre-B	no data	stable
Ph-neg#5	54	c/pre-B	Ph-like	stable
Ph-neg#7	38	c/pre-B	no data	stable
Ph-neg#8	22	c/pre-B	no data	stable
Ph-neg#9	39	pro-B	ZNF384	evolving	VH replacement
Ph-neg#10	53	c/pre-B	ZNF384	evolving	DH-DJH, VH-DJH
Ph-neg#11	27	c/pre-B	DUX4	evolving	VH replacement
Ph-neg#12	48	c/pre-B	no data	no marker DNJ-stem
Ph-neg#13	52	c/pre-B	no data	no marker DNJ-stem
Ph-neg#14	44	c/pre-B	no data	no marker DNJ-stem
Ph-neg#15	24	c/pre-B	Ph-like	stable
Ph-neg#16	39	c/pre-B	no data	stable
Ph-neg#17	39	c/pre-B	NH/HeH	evolving	DH-DJH, VH-DJH
Ph-neg#19	18	c/pre-B	DUX4	evolving	VH replacement
Ph-neg#20	37	c/pre-B	DUX4	stable
Ph-neg#21	20	c/pre-B	Ph-like	stable
Ph-neg#22	29	c/pre-B	Ph-like	stable
Ph-neg#23	49	c/pre-B	no data	no marker DNJ-stem
Ph-neg#24	36	c/pre-B	no data	no marker DNJ-stem
Ph-neg#25	55	pro-B	no data	evolving	VH-DJH
Ph-neg#26	19	c/pre-B	DUX4	stable
Ph-neg#27	31	c/pre-B	no data	evolving	VH replacement
Ph-neg#28	28	c/pre-B	LH-NT	stable
Ph-neg#29	53	c/pre-B	PAX5 P80R	evolving	VH-DJH
Ph-neg#30	22	c/pre-B	ZNF384	stable
Ph-neg#31	45	c/pre-B	TCF3::PBX1	stable
Ph-neg#32	41	c/pre-B	LH-NT	no marker DNJ-stem
Ph-neg#33	49	c/pre-B	Ph-like	stable
Ph-neg#34	19	pro-B	ZNF384	stable
Ph-neg#35	19	pro-B	KMT2A	evolving	VH-DJH
Ph-neg#36	24	c/pre-B	no data	evolving	VH replacement
Ph-neg#37	40	c/pre-B	LH-NT	stable
Ph-neg#38	43	c/pre-B	no data	stable
Ph-neg#39	19	c/pre-B	PAX5alt	evolving	VH-DJH
Ph-neg#40	28	c/pre-B	TCF3::PBX1	stable
Ph-neg#41	33	c/pre-B	TCF3::PBX1	evolving	VH replacement
Ph-neg#44	40	c/pre-B	CDX2/UBTF	stable
Ph-neg#45	21	c/pre-B	no data	no marker DNJ-stem
Ph-neg#46	21	c/pre-B	no data	stable
Ph-neg#47	41	c/pre-B	Ph-like	evolving	VH replacement
Ph-neg#48	19	c/pre-B	NH/HeH	evolving	unassigned
Ph-neg#49	47	c/pre-B	no data	stable
Ph-neg#50	40	c/pre-B	TCF3::PBX1	evolving	VH-DJH
Ph-neg#51	25	c/pre-B	PAX5alt	stable
Ph-neg#52	39	c/pre-B	no data	no marker DNJ-stem
Ph-neg#53	42	c/pre-B	PAX5alt	stable
Ph-neg#54	26	c/pre-B	no data	no marker DNJ-stem
Ph-neg#55	18	c/pre-B	other	stable
Ph-neg#56	37	pro-B	ZNF384	stable
Ph-neg#57	40	c/pre-B	other	evolving	VH-DJH
Ph-neg#58	55	c/pre-B	Ph-like	evolving	VH replacement
Ph-neg#59	31	c/pre-B	no data	no marker DNJ-stem
Ph-neg#60	31	pro-B	KMT2A	evolving	DH-DJH, VH-DJH
Ph-neg#61	50	pro-B	KMT2A	evolving	DH-DJH, VH-DJH
Ph-neg#62	55	c/pre-B	no data	evolving	VH-DJH
Ph-neg#63	23	pro-B	no data	stable
Ph-neg#64	49	c/pre-B	CEBP	no marker DNJ-stem
Ph-neg#65	25	c/pre-B	Ph-like	no marker DNJ-stem
Ph-neg#66	46	c/pre-B	CDX2/UBTF	evolving	DH-DJH
Ph-neg#67	20	c/pre-B	Ph-like	evolving	VH replacement
Ph-neg#68	24	c/pre-B	other	no marker DNJ-stem
Ph-neg#72	48	c/pre-B	no data	evolving	VH-DJH
Ph-neg#73	19	c/pre-B	NH/HeH	stable
Ph-neg#74	54	c/pre-B	no data	evolving	VH-DJH
Ph-neg#75	25	c/pre-B	other	stable
Ph-neg#76	39	c/pre-B	no data	evolving	DH-DJH, VH-DJH
Ph-neg#77	18	pro-B	other	evolving	DH-DJH, VH-DJH
Ph-neg#78	20	pro-B	KMT2A	evolving	VH-DJH
Ph-neg#79	29	c/pre-B	HLF	stable
Ph-neg#80	54	pro-B	CDX2/UBTF	stable
Ph-neg#81	19	c/pre-B	no data	stable
Ph-neg#82	47	c/pre-B	Ph-like	no marker DNJ-stem
Ph-neg#83	54	pro-B	KMT2A	evolving	VH-DJH
Ph-neg#84	21	c/pre-B	no data	no marker DNJ-stem
Ph-neg#85	31	c/pre-B	Ph-like	no marker DNJ-stem
Ph-neg#87	18	c/pre-B	DUX4	stable
Ph-neg#88	51	pro-B	no data	evolving	VH replacement
Ph-neg#89	39	pro-B	KMT2A	evolving	VH-DJH
Ph-neg#90	21	c/pre-B	other	stable
Ph-neg#91	46	c/pre-B	no data	stable
Ph-neg#92	49	c/pre-B	no data	stable
Ph-neg#93	18	c/pre-B	Ph-like	evolving	VH replacement
Ph-neg#94	43	c/pre-B	Ph-like	evolving	unassigned
Ph-neg#95	53	c/pre-B	NH/HeH	stable
Ph-neg#98	35	c/pre-B	no data	evolving	VH-DJH
Ph-neg#99	45	c/pre-B	Ph-like	evolving	VH replacement
Ph-neg#100	48	c/pre-B	Ph-like	stable
Ph-neg#101	47	c/pre-B	LH-NT	evolving	VH-DJH
Ph-neg#103	33	c/pre-B	no data	stable
Ph-neg#104	24	c/pre-B	no data	stable
Ph-neg#105	33	pro-B	ZNF384	stable
Ph-neg#106	31	c/pre-B	DUX4	stable
Ph-neg#107	48	c/pre-B	Ph-like	stable
Ph-neg#108	22	c/pre-B	DUX4	stable
Ph-neg#109	39	c/pre-B	CDX2/UBTF	evolving	DH-DJH
Ph-neg#112	54	c/pre-B	no data	no marker DNJ-stem
Ph-neg#113	43	pro-B	KMT2A	evolving	VH-DJH
Ph-neg#114	33	c/pre-B	NH/HeH	evolving	DH-DJH, VH-DJH
Ph-neg#115	37	c/pre-B	other	stable
Ph-neg#116	21	c/pre-B	Ph-like	no marker DNJ-stem
Ph-neg#117	36	c/pre-B	PAX5alt	stable
Ph-neg#118	46	c/pre-B	LH-NT	stable
Ph-neg#119	20	c/pre-B	no data	stable
Ph-neg#120	51	c/pre-B	Ph-like	stable
Ph-neg#121	18	c/pre-B	DUX4	stable
Ph-neg#122	22	c/pre-B	TCF3::PBX1	evolving	VH-DJH
Ph-neg#123	32	c/pre-B	no data	stable
Ph-neg#125	31	c/pre-B	no data	stable
Ph-neg#126	41	c/pre-B	PAX5alt	evolving	VH replacement, VH-DJH
Ph-neg#127	45	c/pre-B	no data	stable
Ph-neg#128	50	pro-B	KMT2A	evolving	VH-DJH
Ph-neg#129	48	c/pre-B	PAX5 P80R	stable
Ph-neg#130	32	c/pre-B	MEF2D	stable
Ph-neg#131	46	c/pre-B	MEF2D	stable
Ph-neg#133	19	c/pre-B	no data	evolving	DH-DJH, VH-DJH
Ph-neg#134	31	pro-B	ZNF384	stable
Ph-neg#135	40	c/pre-B	no data	stable
Ph-neg#136	45	c/pre-B	Ph-like	no marker DNJ-stem
Ph-neg#137	20	c/pre-B	DUX4	evolving	VH-DJH
Ph-neg#138	45	c/pre-B	no data	stable
Ph-neg#139	44	pro-B	no data	no marker DNJ-stem
Ph-neg#140	33	pro-B	no data	stable
Ph-neg#141	21	c/pre-B	no data	evolving	VH replacement
Ph-neg#142	43	c/pre-B	TCF3::PBX1	evolving	VH-DJH
Ph-neg#144	32	c/pre-B	IKZF1 N159Y	stable
Ph-neg#146	55	pro-B	ZNF384	stable
Ph-neg#147	19	c/pre-B	no data	no marker DNJ-stem
Ph-neg#148	18	c/pre-B	Ph-like	no marker DNJ-stem
Ph-neg#149	34	c/pre-B	no data	no marker DNJ-stem
Ph-neg#150	31	pro-B	CDX2/UBTF	stable
Ph-neg#151	18	c/pre-B	MEF2D	stable
Ph-neg#152	31	c/pre-B	PAX5alt	evolving	VH-DJH
Ph-neg#153	22	c/pre-B	no data	evolving	DH-DJH, VH-DJH
Ph-neg#154	24	c/pre-B	other	evolving	VH replacement
Ph-neg#155	49	c/pre-B	KMT2A	stable
Ph-neg#156	28	c/pre-B	other	stable
Ph-neg#157	19	c/pre-B	NH/HeH	stable
Ph-neg#158	42	pro-B	KMT2A	evolving	VH-DJH
Ph-neg#159	27	c/pre-B	no data	stable
Ph-neg#160	24	c/pre-B	NH/HeH	evolving	VH-DJH
Ph-neg#161	36	c/pre-B	Ph-like	evolving	VH replacement
Ph-neg#162	28	c/pre-B	Ph-like	stable
Ph-neg#163	20	c/pre-B	CEBP	evolving	VH-DJH
Ph-neg#164	38	c/pre-B	PAX5alt	stable
Ph-neg#165	34	c/pre-B	HLF	stable
Ph-neg#166	31	c/pre-B	no data	stable
Ph-neg#167	20	c/pre-B	PAX5 P80R	stable
Ph-neg#168	32	pro-B	KMT2A	evolving	VH-DJH
Ph-neg#169	20	c/pre-B	PAX5alt	stable
Ph-neg#170	23	c/pre-B	other	no marker DNJ-stem
Ph-neg#171	32	c/pre-B	KMT2A	evolving	DH-DJH, VH-DJH, VH replacement
Ph-neg#173	25	c/pre-B	DUX4	stable
Ph-neg#174	21	c/pre-B	Ph-like	stable
Ph-neg#175	50	c/pre-B	PAX5alt	stable
Ph-neg#176	20	c/pre-B	LH-NT	evolving	DH-DJH, VH-DJH
Ph-neg#177	18	c/pre-B	PAX5 P80R	stable
Ph-neg#178	23	c/pre-B	Ph-like	stable
Ph-neg#179	51	c/pre-B	CDX2/UBTF	stable
Ph-neg#180	32	c/pre-B	NH/HeH	no marker DNJ-stem
Ph-neg#181	21	c/pre-B	NH/HeH	stable
Ph-neg#182	52	c/pre-B	no data	evolving	VH-DJH
Ph-neg#183	18	c/pre-B	PAX5 P80R	stable
Ph-neg#184	25	pro-B	KMT2A	evolving	VH-DJH
Ph-neg#185	20	c/pre-B	Ph-like	stable
Ph-neg#186	43	c/pre-B	DUX4	evolving	VH replacement
Ph-neg#187	36	c/pre-B	DUX4	stable
Ph-neg#188	35	c/pre-B	PAX5 P80R	evolving	VH-DJH
Ph-neg#189	46	c/pre-B	Ph-like	stable
Ph-neg#190	22	c/pre-B	Ph-like	stable
Ph-neg#191	30	c/pre-B	Ph-like	stable
Ph-neg#193	18	c/pre-B	NH/HeH	evolving	VH replacement
Ph-neg#194	29	c/pre-B	Ph-like	stable
Ph-neg#195	31	pro-B	KMT2A	evolving	VH-DJH
Ph-neg#196	51	c/pre-B	no data	stable
Ph-neg#197	28	c/pre-B	Ph-like	no marker DNJ-stem
Ph-neg#198	18	c/pre-B	other	stable
Ph-neg#199	52	pro-B	KMT2A	evolving	DH-DJH, VH-DJH
Ph-neg#200	42	c/pre-B	PAX5alt	stable
Ph-neg#201	48	c/pre-B	other	no marker DNJ-stem
Ph-neg#202	47	c/pre-B	ZNF384	evolving	VH replacement
Ph-neg#203	19	c/pre-B	DUX4	evolving	VH replacement
Ph-neg#204	43	c/pre-B	no data	no marker DNJ-stem
Ph-neg#205	25	c/pre-B	Ph-like	stable
Ph-neg#206	31	c/pre-B	no data	stable
Ph-neg#208	25	pro-B	KMT2A	evolving	VH replacement
Ph-neg#209	23	pro-B	KMT2A	evolving	VH-DJH
Ph-neg#211	19	c/pre-B	no data	stable
Ph-neg#212	18	c/pre-B	PAX5 P80R	stable
Ph-neg#213	40	c/pre-B	CDX2/UBTF	stable
Ph-neg#214	35	c/pre-B	Ph-like	stable
Ph-neg#215	54	pro-B	ZNF384	stable
Ph-neg#217	55	c/pre-B	no data	stable
Ph-neg#218	22	pro-B	KMT2A	evolving	DH-DJH, VH-DJH
Ph-neg#219	45	c/pre-B	no data	stable
Ph-neg#220	55	c/pre-B	CDX2/UBTF	no marker DNJ-stem
Ph-neg#221	51	c/pre-B	no data	stable
Ph-neg#222	52	c/pre-B	Ph-like	stable
Ph-neg#223	20	pro-B	no data	evolving	VH replacement
Ph-neg#224	42	pro-B	PAX5 P80R	stable
Ph-neg#225	35	c/pre-B	Ph-like	stable
Ph-neg#226	44	c/pre-B	CEBP	stable
Ph-neg#227	19	c/pre-B	Ph-like	stable
Ph-neg#228	38	c/pre-B	PAX5 P80R	stable
Ph-neg#229	53	c/pre-B	Ph-like	evolving	VH replacement
Ph-neg#230	33	c/pre-B	no data	evolving	VH replacement
Ph-neg#231	40	c/pre-B	IKZF1 N159Y	evolving	VH replacement
Ph-neg#232	39	c/pre-B	no data	stable
Ph-neg#233	19	c/pre-B	no data	stable
Ph-neg#234	37	c/pre-B	no data	stable
Ph-neg#236	21	c/pre-B	no data	stable
Ph-neg#238	41	c/pre-B	no data	evolving	VH replacement
Ph-neg#240	24	c/pre-B	no data	stable
Ph-neg#241	20	c/pre-B	no data	evolving	VH replacement
Ph-neg#242	20	c/pre-B	no data	evolving	VH-DJH
Ph-neg#243	33	c/pre-B	no data	stable
Ph-neg#244	18	c/pre-B	no data	stable
Ph-neg#246	19	c/pre-B	no data	stable
Ph-neg#247	31	pro-B	no data	evolving	VH-DJH
Ph-neg#248	21	c/pre-B	no data	stable
Ph-neg#250	36	c/pre-B	no data	stable
Ph-neg#251	38	c/pre-B	no data	stable
Ph-neg#254	18	c/pre-B	no data	stable
Ph-neg#255	33	pro-B	no data	evolving	VH-DJH
Ph-neg#256	21	c/pre-B	no data	evolving	VH replacement
Ph-neg#257	30	c/pre-B	no data	stable
Ph-neg#258	35	c/pre-B	no data	stable
Ph-neg#259	34	c/pre-B	no data	stable
Ph-neg#262	18	c/pre-B	no data	stable
Ph-neg#263	35	pro-B	no data	stable
Ph-neg#264	25	pro-B	no data	stable
Ph-neg#265	19	c/pre-B	no data	stable
Ph-neg#266	41	pro-B	no data	stable
Ph-neg#267	45	pro-B	no data	stable
Ph-neg#267b	18	c/pre-B	no data	evolving	VH replacement
Ph-neg#268	21	c/pre-B	no data	stable
Ph-neg#269	25	c/pre-B	no data	stable
Ph-neg#270	18	pro-B	no data	evolving	VH replacement
Ph-neg#272	27	c/pre-B	no data	stable
Ph-neg#273	48	c/pre-B	no data	stable
Ph-neg#274	23	c/pre-B	no data	stable
Ph-neg#275	45	c/pre-B	no data	stable
Ph-neg#276	21	c/pre-B	no data	stable
Ph-neg#278	39	c/pre-B	no data	stable
Ph-neg#279	22	c/pre-B	no data	evolving	VH-DJH
Ph-neg#280	31	c/pre-B	no data	evolving	VH-DJH
Ph-neg#281	28	c/pre-B	no data	evolving	VH-DJH
Ph-neg#282	35	c/pre-B	no data	stable
Ph-neg#283	33	c/pre-B	no data	stable
Ph-neg#285	49	c/pre-B	no data	stable
Ph-neg#287	42	pro-B	no data	evolving	VH-DJH
Ph-neg#288	32	c/pre-B	no data	evolving	VH replacement
Ph-pos#2	45	c/pre-B	Ph-pos	no marker DNJ-stem
Ph-pos#11	51	c/pre-B	Ph-pos	stable
Ph-pos#28	47	c/pre-B	Ph-pos	evolving	VH replacement
Ph-pos#35	26	c/pre-B	Ph-pos	no marker DNJ-stem
Ph-pos#38	36	c/pre-B	Ph-pos	stable
Ph-pos#41	48	c/pre-B	no data	stable
Ph-pos#42	49	c/pre-B	Ph-pos	stable
Ph-pos#44	50	c/pre-B	Ph-pos	stable
Ph-pos#48	50	c/pre-B	no data	no marker DNJ-stem
Ph-pos#51	46	c/pre-B	no data	stable
Ph-pos#52	34	c/pre-B	no data	no marker DNJ-stem
Ph-pos#54	47	c/pre-B	no data	evolving	VH-DJH
Ph-pos#57	33	c/pre-B	no data	stable
Ph-pos#59	35	c/pre-B	Ph-pos	stable
Ph-pos#60	53	c/pre-B	Ph-pos	stable
Ph-pos#61	25	c/pre-B	no data	stable
Ph-pos#62	55	c/pre-B	Ph-pos	stable
Ph-pos#66	23	c/pre-B	Ph-pos	stable
Ph-pos#67	27	c/pre-B	Ph-pos	evolving	VH-DJH
Ph-pos#68	53	c/pre-B	Ph-pos	stable
Ph-pos#69	53	c/pre-B	Ph-pos	stable
Ph-pos#73	39	c/pre-B	no data	no marker DNJ-stem
Ph-pos#74	27	c/pre-B	Ph-pos	stable
Ph-pos#79	53	c/pre-B	Ph-pos	stable
Ph-pos#81	49	pro-B	Ph-pos	stable
Ph-pos#83	55	c/pre-B	no data	evolving	VH-DJH
Ph-pos#88	51	c/pre-B	no data	stable
