# Supplementary material for: Insights into IGH clonal evolution in BCP-ALL: frequency, mechanisms, associations, and diagnostic implications
Source: Front Immunol. 2023 Apr 18;14:1125017. doi: 10.3389/fimmu.2023.1125017 (PMC10151743; doi:10.3389/fimmu.2023.1125017)
Supplement: Supplementary file 3 [file Table_2.xlsx]

## Sheet: Suppl. Table 2
Supplementary Table 2: VH-usage of all marker DNJ-stems detected in the IGH-VJ library. Each row represents one marker DNJ-stem. VH genes are sorted by their proximity to the DH genes (proximal left to distal right), respectively; red gene names: pseudogenes, yellow: ORFs. Heatmap cells are coloured by number of DNJ-stem family members featuring each gene, blue to red.
name	immunophenotype	molecular subtype	age	library	evolution	rooted	mechanism	% reads	top cln/stem abu ratio	gene usage on locus order	V6-1	V1-2	V1-3	V4-4	V7-4-1	V2-5	V3-7	V3-64D	V5-10-1	V1-8	V3-9	V2-10	V3-11	V3-13	V3-15	V1-18	V3-19	V3-20	V3-21	V3-22	V3-23	V1-24	V2-26	V3-30	V4-30-2	V3-30-3	V4-30-4	V4-31	V3-33	V4-34	V3-35	V4-38-2	V3-43D	V3-38-3	V4-39	V3-43	V1-45	V1-46	V3-47
Ph-neg#109	c/pre-B	CDX2/UBTF	39	IGH-VJ	stable			42.8161	0.981	2		1
Ph-neg#80	pro-B	CDX2/UBTF	54	IGH-VJ	stable			76.6693	0.983	4				11
Ph-neg#179	c/pre-B	CDX2/UBTF	51	IGH-VJ	stable			53.47	0.996	6						1
Ph-neg#2	c/pre-B	CDX2/UBTF	56	IGH-VJ	stable			41.528	0.992	6						3
Ph-neg#150	pro-B	CDX2/UBTF	31	IGH-VJ	stable			5.732	1	10										1
Ph-neg#150	pro-B	CDX2/UBTF	31	IGH-VJ	stable			13.38	1	11											1
Ph-neg#150	pro-B	CDX2/UBTF	31	IGH-VJ	stable			5.732	0.989	13													1
Ph-neg#66	c/pre-B	CDX2/UBTF	47	IGH-VJ	stable			85.6852	0.988	15															14
Ph-neg#179	c/pre-B	CDX2/UBTF	51	IGH-VJ	stable			43.72	0.998	16						1										1														1
Ph-neg#109	c/pre-B	CDX2/UBTF	39	IGH-VJ	stable			16.4546	0.986	23																							1
Ph-neg#109	c/pre-B	CDX2/UBTF	39	IGH-VJ	stable			21.9073	0.969	23																							1
Ph-neg#150	pro-B	CDX2/UBTF	31	IGH-VJ	stable			7.197	1	24																								1
Ph-neg#150	pro-B	CDX2/UBTF	31	IGH-VJ	stable			8.408	1	24																								1
Ph-neg#44	c/pre-B	CDX2/UBTF	40	IGH-VJ	stable			46.8438	0.752	25																								1		5
Ph-neg#44	c/pre-B	CDX2/UBTF	40	IGH-VJ	stable			45.3653	0.836	27.5																										1			5
Ph-neg#2	c/pre-B	CDX2/UBTF	56	IGH-VJ	stable			49.9689	0.987	28																								1				1		1
Ph-neg#213	c/pre-B	CDX2/UBTF	40	IGH-VJ	stable			51.93	0.999	39																																							1
Ph-neg#150	pro-B	CDX2/UBTF	31	IGH-VJ	stable			7.962	1	41
Ph-neg#213	c/pre-B	CDX2/UBTF	40	IGH-VJ	stable			42.68	0.999	57
Ph-neg#226	c/pre-B	CEBP	44	IGH-VJ	stable			88.6	1	14														1
Ph-neg#173	c/pre-B	DUX4	25	IGH-VJ	stable			11.76	0.986	3			1
Ph-neg#187	c/pre-B	DUX4	36	IGH-VJ	stable			95.67	0.996	13.5													1	1
Ph-neg#121	c/pre-B	DUX4	19	IGH-VJ	stable			84.1835	0.976	14														1
Ph-neg#173	c/pre-B	DUX4	25	IGH-VJ	stable			11.6	1	16																1
Ph-neg#108	c/pre-B	DUX4	22	IGH-VJ	stable			77.953	0.988	32																1
Ph-neg#173	c/pre-B	DUX4	25	IGH-VJ	stable			5.882	1	35																																			1
Ph-neg#173	c/pre-B	DUX4	25	IGH-VJ	stable			5.378	1	38																																						1
Ph-neg#87	c/pre-B	DUX4	18	IGH-VJ	stable			90.1801	0.983	38																7													1
Ph-neg#106	c/pre-B	DUX4	32	IGH-VJ	stable			83.2919	0.972	38.5																														2
Ph-neg#20	c/pre-B	DUX4	38	IGH-VJ	stable			87.54	0.986	46
Ph-neg#26	c/pre-B	DUX4	20	IGH-VJ	stable			89.22	0.993	53
Ph-neg#79	c/pre-B	HLF	30	IGH-VJ	stable			78.4108	0.978	21																					1
Ph-neg#165	c/pre-B	HLF	34	IGH-VJ	stable			6.852	1	21																					1
Ph-neg#165	c/pre-B	HLF	34	IGH-VJ	stable			5	1	30																														1
Ph-neg#165	c/pre-B	HLF	34	IGH-VJ	stable			5.185	1	38																																						1
Ph-neg#165	c/pre-B	HLF	34	IGH-VJ	stable			7.037	1	51
Ph-neg#144	c/pre-B	IKZF1 N159Y	32	IGH-VJ	stable			96.94	0.996	28																								1				1	1
Ph-neg#231	c/pre-B	IKZF1 N159Y	41	IGH-VJ	stable			44.62	0.53	29.5																													5	2
Ph-neg#89	pro-B	KMT2A	39	IGH-VJ	stable			75.5874	0.968	1	1
Ph-neg#128	pro-B	KMT2A	51	IGH-VJ	stable	rooted		37.35	0.993	1	1
Ph-neg#113	pro-B	KMT2A	43	IGH-VJ	stable			27.2036	0.969	1	2
Ph-neg#218	pro-B	KMT2A	23	IGH-VJ	stable			91.19	0.998	1	3
Ph-neg#195	pro-B	KMT2A	32	IGH-VJ	stable			54.52	0.991	1	4
Ph-neg#168	pro-B	KMT2A	32	IGH-VJ	stable			52.8	0.976	2	2		1
Ph-neg#61	pro-B	KMT2A	50	IGH-VJ	stable			6.7698	0.96	2		2
Ph-neg#208	pro-B	KMT2A	25	IGH-VJ	stable			48.3	0.976	3.5	2		1	1																															1
Ph-neg#35	pro-B	KMT2A	19	IGH-VJ	stable			50.7414	0.986	6					1		1
Ph-neg#155	c/pre-B	KMT2A	49	IGH-VJ	stable			88.94	0.999	29																													1
Ph-neg#176	c/pre-B	LH-NT	20	IGH-VJ	stable			5.261	0.822	4.5		1		1	1						2
Ph-neg#28	c/pre-B	LH-NT	29	IGH-VJ	stable			38.2594	0.543	6					1	4																								1
Ph-neg#101	c/pre-B	LH-NT	48	IGH-VJ	stable			6.4992	0.619	14.5					4																			1
Ph-neg#118	c/pre-B	LH-NT	47	IGH-VJ	stable			45.2739	0.918	19																			1
Ph-neg#37	c/pre-B	LH-NT	41	IGH-VJ	stable			7.692	1	21																					1
Ph-neg#118	c/pre-B	LH-NT	47	IGH-VJ	stable			30.8543	0.889	21																					1
Ph-neg#37	c/pre-B	LH-NT	41	IGH-VJ	stable			5.128	1	27																											1
Ph-neg#28	c/pre-B	LH-NT	29	IGH-VJ	stable			51.666	0.983	30																														3
Ph-neg#37	c/pre-B	LH-NT	41	IGH-VJ	stable			6.838	1	51
Ph-neg#151	c/pre-B	MEF2D	18	IGH-VJ	stable	rooted		74.49	0.95	3	1		1																											2
Ph-neg#130	c/pre-B	MEF2D	33	IGH-VJ	stable			62.68	0.998	5				1		1
Ph-neg#151	c/pre-B	MEF2D	18	IGH-VJ	stable	rooted		16.4	0.907	14	3						1														1									1
Ph-neg#130	c/pre-B	MEF2D	33	IGH-VJ	stable			16.38	0.994	15															1
Ph-neg#131	c/pre-B	MEF2D	47	IGH-VJ	stable			98.67	0.999	30																														1
Ph-neg#95	c/pre-B	NH/HeH	53	IGH-VJ	stable	rooted		83.56	0.998	3			1
Ph-neg#17	c/pre-B	NH/HeH	40	IGH-VJ	stable			61.7235	0.975	8.5							1			1
Ph-neg#193	c/pre-B	NH/HeH	18	IGH-VJ	stable	rooted		14.08	0.967	10.5							1			5	1		1
Ph-neg#73	c/pre-B	NH/HeH	20	IGH-VJ	stable			20.1541	0.938	14														1
Ph-neg#157	c/pre-B	NH/HeH	19	IGH-VJ	stable			60.49	0.99	15															1
Ph-neg#157	c/pre-B	NH/HeH	19	IGH-VJ	stable			9.425	0.992	24																								1
Ph-neg#160	c/pre-B	NH/HeH	24	IGH-VJ	stable	rooted		5.014	0.641	26																								1				2
Ph-neg#73	c/pre-B	NH/HeH	20	IGH-VJ	stable			62.7738	0.93	30																														13
Ph-neg#181	c/pre-B	NH/HeH	21	IGH-VJ	stable			38.29	0.997	57
Ph-neg#157	c/pre-B	NH/HeH	19	IGH-VJ	stable			23.18	0.923	57.5
Ph-neg#129	c/pre-B	PAX5 P80R	49	IGH-VJ	stable			6.11	0.998	1	1
Ph-neg#129	c/pre-B	PAX5 P80R	49	IGH-VJ	stable			90.07	0.999	1	1
Ph-neg#224	pro-B	PAX5 P80R	42	IGH-VJ	stable			72.72	0.987	1	1
Ph-neg#188	c/pre-B	PAX5 P80R	35	IGH-VJ	stable			96.52	0.998	4				3
Ph-neg#212	c/pre-B	PAX5 P80R	19	IGH-VJ	stable			47.69	1	7							1
Ph-neg#212	c/pre-B	PAX5 P80R	19	IGH-VJ	stable			44.24	1	14														1
Ph-neg#228	c/pre-B	PAX5 P80R	39	IGH-VJ	stable	rooted		94.67	1	14														1
Ph-neg#177	c/pre-B	PAX5 P80R	18	IGH-VJ	stable			22.12	0.997	20.5																			1			1
Ph-neg#167	c/pre-B	PAX5 P80R	21	IGH-VJ	stable			31.43	1	21																					1
Ph-neg#29	c/pre-B	PAX5 P80R	54	IGH-VJ	stable			35.6644	0.971	25																								2		1
Ph-neg#177	c/pre-B	PAX5 P80R	18	IGH-VJ	stable			71.91	0.994	33																																	1
Ph-neg#167	c/pre-B	PAX5 P80R	21	IGH-VJ	stable			64.81	0.996		V1-NL1			(VH gene not localised)
Ph-neg#183	c/pre-B	PAX5 P80R	18	IGH-VJ	stable			86.43	0.997		V1-NL1			(VH gene not localised)
Ph-neg#164	c/pre-B	PAX5alt	38	IGH-VJ	stable			45.98	0.999	1	1
Ph-neg#169	c/pre-B	PAX5alt	20	IGH-VJ	stable			88.25	0.999	3			1
Ph-neg#200	c/pre-B	PAX5alt	43	IGH-VJ	stable			94.96	0.999	3.5		1			1
Ph-neg#126	c/pre-B	PAX5alt	42	IGH-VJ	stable			17.39	0.973	7			1	1						3						1
Ph-neg#39	c/pre-B	PAX5alt	19	IGH-VJ	stable			7.066	0.892	10										1
Ph-neg#175	c/pre-B	PAX5alt	51	IGH-VJ	stable			75.78	1	14														1
Ph-neg#51	c/pre-B	PAX5alt	26	IGH-VJ	stable			80.7534	0.932	14														4
Ph-neg#164	c/pre-B	PAX5alt	38	IGH-VJ	stable			48.91	0.998	17.5																1			1
Ph-neg#39	c/pre-B	PAX5alt	19	IGH-VJ	stable			10.118	0.953	19																			1
Ph-neg#39	c/pre-B	PAX5alt	19	IGH-VJ	stable			21.4736	0.793	19											1			1	2				1					1		1			2
Ph-neg#53	c/pre-B	PAX5alt	42	IGH-VJ	stable			53.13	0.994	23																			1		1		1	1											1
Ph-neg#175	c/pre-B	PAX5alt	51	IGH-VJ	stable			21.15	1	23																							1
Ph-neg#53	c/pre-B	PAX5alt	42	IGH-VJ	stable	rooted		39.62	0.984	30																													1	6					1
Ph-neg#126	c/pre-B	PAX5alt	42	IGH-VJ	stable			9.227	0.745	32.5																							1							1					2		1
Ph-neg#117	c/pre-B	PAX5alt	37	IGH-VJ	stable			41.19	0.988	36																																				1
Ph-neg#126	c/pre-B	PAX5alt	42	IGH-VJ	stable	rooted		6.373	0.996	58.5
Ph-neg#117	c/pre-B	PAX5alt	37	IGH-VJ	stable			46.88	0.996	60
Ph-neg#191	c/pre-B	Ph-like	30	IGH-VJ	stable			64.26	0.999	1	1
Ph-neg#194	c/pre-B	Ph-like	30	IGH-VJ	stable	rooted		7.649	1	2		1
Ph-neg#225	c/pre-B	Ph-like	35	IGH-VJ	stable			55.18	0.989	2.5		3	1
Ph-neg#205	c/pre-B	Ph-like	26	IGH-VJ	stable			13.19	1	7							1
Ph-neg#205	c/pre-B	Ph-like	26	IGH-VJ	stable	rooted		9.722	0.986	10										1
Ph-neg#99	c/pre-B	Ph-like	46	IGH-VJ	stable			56.7644	0.956	11.5						1	1									1								1
Ph-neg#3	c/pre-B	Ph-like		IGH-VJ	stable			34.03	0.987	14														1
Ph-neg#227	c/pre-B	Ph-like	20	IGH-VJ	stable			21.14	0.999	14														1
Ph-neg#162	c/pre-B	Ph-like	28	IGH-VJ	stable			93.73	0.998	20																				1
Ph-neg#174	c/pre-B	Ph-like	22	IGH-VJ	stable			44.67	1	20																				1
Ph-neg#107	c/pre-B	Ph-like	48	IGH-VJ	stable			59.37	0.996	21																					1
Ph-neg#22	c/pre-B	Ph-like	30	IGH-VJ	stable			85.6483	0.985	23																							1
Ph-neg#227	c/pre-B	Ph-like	20	IGH-VJ	stable			77.93	0.838	23																							3
Ph-neg#178	c/pre-B	Ph-like	23	IGH-VJ	stable			98.81	0.991	26														1												1				2
Ph-pos#41	c/pre-B	Ph-like	1948	IGH-VJ	stable			15.61	0.978	26																										1
Ph-pos#41	c/pre-B	Ph-like	1948	IGH-VJ	stable			18.15	0.996	27																								1						1
Ph-neg#107	c/pre-B	Ph-like	48	IGH-VJ	stable			17.63	0.995	29																													1
Ph-neg#174	c/pre-B	Ph-like	22	IGH-VJ	stable			36.5	0.997	29																													1
Ph-neg#47	c/pre-B	Ph-like	42	IGH-VJ	stable			26.5748	0.93	29			1																										2	2
Ph-neg#205	c/pre-B	Ph-like	26	IGH-VJ	stable			5.278	1	30																														1
Ph-neg#100	c/pre-B	Ph-like	48	IGH-VJ	stable			49.69	0.996	30																														2
Ph-neg#5	c/pre-B	Ph-like	54	IGH-VJ	stable			94	0.993	32.5																													1	6					1	1
Ph-neg#189	c/pre-B	Ph-like	46	IGH-VJ	stable			91.38	0.993	37.5																																					3	1
Ph-neg#3	c/pre-B	Ph-like	29	IGH-VJ	stable			52.67	0.988	38																																						1
Ph-neg#185	c/pre-B	Ph-like	20	IGH-VJ	stable			97.25	0.994	44																																						6
Ph-neg#205	c/pre-B	Ph-like	26	IGH-VJ	stable			5.833	1.024	47
Ph-neg#205	c/pre-B	Ph-like	26	IGH-VJ	stable			5.417	1	47
Ph-neg#205	c/pre-B	Ph-like	26	IGH-VJ	stable			6.111	1	48
Ph-neg#120	c/pre-B	Ph-like	52	IGH-VJ	stable			34.0338	0.959	49
Ph-neg#120	c/pre-B	Ph-like	52	IGH-VJ	stable			11.5785	0.863	50
Ph-neg#21	c/pre-B	Ph-like	21	IGH-VJ	stable			89.2949	0.989	51
Ph-neg#191	c/pre-B	Ph-like	30	IGH-VJ	stable	rooted		32.92	0.982	52
Ph-neg#222	c/pre-B	Ph-like	53	IGH-VJ	stable			24.19	0.998	55
Ph-neg#100	c/pre-B	Ph-like	48	IGH-VJ	stable			45.87	0.989	57.5																								2
Ph-neg#161	c/pre-B	Ph-like	36	IGH-VJ	stable	rooted		6.052	0.897	57.5
Ph-neg#33	c/pre-B	Ph-like	49	IGH-VJ	stable			84.0422	0.719	57.5
Ph-neg#58	c/pre-B	Ph-like	55	IGH-VJ	stable			33.31	0.994	58
Ph-neg#120	c/pre-B	Ph-like	52	IGH-VJ	stable			29.7245	0.945	58
Ph-neg#190	c/pre-B	Ph-like	22	IGH-VJ	stable			81.19	0.998	59
Ph-neg#205	c/pre-B	Ph-like	26	IGH-VJ	stable			7.222	1	59
Ph-neg#222	c/pre-B	Ph-like	53	IGH-VJ	stable			74.55	1	59
Ph-pos#67	c/pre-B	Ph-pos	27	IGH-VJ	stable			95.12	0.999	1	1
Ph-pos#11	c/pre-B	Ph-pos	51	IGH-VJ	stable			6.667	1	2		1
Ph-pos#59	c/pre-B	Ph-pos	35	IGH-VJ	stable			11.47	1	3			1
Ph-pos#42	c/pre-B	Ph-pos	49	IGH-VJ	stable			36.29	0.997	15															1
Ph-pos#79	c/pre-B	Ph-pos	53	IGH-VJ	stable			98.06	0.996	16																3
Ph-pos#74	c/pre-B	Ph-pos	27	IGH-VJ	stable			63.5	0.999	19																			1
Ph-pos#66	c/pre-B	Ph-pos	23	IGH-VJ	stable			77.81	0.996	19																			3
Ph-pos#28	c/pre-B	Ph-pos	48	IGH-VJ	stable	rooted		39.12	0.977	21											7										1
Ph-pos#60	c/pre-B	Ph-pos	53	IGH-VJ	stable			60.93	0.559	24											1													1					1
Ph-pos#42	c/pre-B	Ph-pos	49	IGH-VJ	stable			48.95	0.983	28																								1				1							2
Ph-pos#81	pro-B	Ph-pos	49	IGH-VJ	stable			92.99	0.999	29																													1
Ph-pos#44	c/pre-B	Ph-pos	49	IGH-VJ	stable			91.4	0.99	30																														3
Ph-pos#66	c/pre-B	Ph-pos	23	IGH-VJ	stable			7.769	0.992	38																																						1
Ph-pos#68	c/pre-B	Ph-pos	54	IGH-VJ	stable			30.64	0.993	46.5
Ph-pos#62	c/pre-B	Ph-pos	56	IGH-VJ	stable			97.28	0.997	56
Ph-pos#38	c/pre-B	Ph-pos	37	IGH-VJ	stable			95.31	0.992	57
Ph-pos#69	c/pre-B	Ph-pos	53	IGH-VJ	stable			71.75	0.999	59
Ph-pos#68	c/pre-B	Ph-pos	54	IGH-VJ	stable			65.57	0.998	60
Ph-neg#31	c/pre-B	TCF3::PBX1	46	IGH-VJ	stable			88.3947	0.989	7							1
Ph-neg#122	c/pre-B	TCF3::PBX1	23	IGH-VJ	stable			90.76	0.993	10										1
Ph-neg#50	c/pre-B	TCF3::PBX1	40	IGH-VJ	stable			94.3239	0.994	16																1
Ph-neg#40	c/pre-B	TCF3::PBX1	29	IGH-VJ	stable			79.9692	0.965	21																					8
Ph-neg#41	c/pre-B	TCF3::PBX1	33	IGH-VJ	stable			53.8046	0.992	23																							1
Ph-neg#142	c/pre-B	TCF3::PBX1	44	IGH-VJ	stable			97.51	0.999	24																								2
Ph-neg#134	pro-B	ZNF384	32	IGH-VJ	stable			62.56	0.992	5			5				1
Ph-neg#146	pro-B	ZNF384	55	IGH-VJ	stable			95.22	0.994	13								2	8				2																	1
Ph-neg#105	pro-B	ZNF384	33	IGH-VJ	stable			91.03	0.999	15															1
Ph-neg#134	pro-B	ZNF384	32	IGH-VJ	stable			35.48	0.994	15						1																		3
Ph-neg#105	pro-B	ZNF384	33	IGH-VJ	stable			5.005	0.594	17										1														1
Ph-neg#215	pro-B	ZNF384	55	IGH-VJ	stable			92.11	0.994	22.5																1													1
Ph-neg#56	pro-B	ZNF384	38	IGH-VJ	stable			91.39	0.968	24																								12
Ph-neg#34	pro-B	ZNF384	19	IGH-VJ	stable			81.9739	0.986	29																												1	1	2
Ph-neg#30	c/pre-B	ZNF384	23	IGH-VJ	stable			41.1239	0.998	36																																				1
Ph-neg#30	c/pre-B	ZNF384	23	IGH-VJ	stable			56.1114	0.996	46																																				1
Ph-neg#163	c/pre-B	CEBP	20	IGH-VJ	evolving	rooted	VH-DJH	26.62	0.549	9	8	1	4	2	1		1				1										1									1
Ph-neg#163	c/pre-B	CEBP	20	IGH-VJ	evolving		VH-DJH	19.16	0.338	25	5			2																	1								2	2					1
Ph-neg#163	c/pre-B	CEBP	20	IGH-VJ	evolving		VH-DJH	11.71	0.336	29	5	3			1								1		1														2						1
Ph-neg#19	c/pre-B	DUX4	19	IGH-VJ	evolving		VH rep	84.57	0.623	15				2	103	27	2								1							1	1					1	1
Ph-neg#203	c/pre-B	DUX4	20	IGH-VJ	evolving		VH rep	86.31	0.967	24.5																			1	6	1	2	2	2	1	2			2			2	1					2
Ph-neg#11	c/pre-B	DUX4	27	IGH-VJ	evolving		VH rep	96.2958	0.984	30																								2				6	2	4						2
Ph-neg#186	c/pre-B	DUX4	43	IGH-VJ	evolving		VH rep	94.42	0.989	41																													1	2							1
Ph-neg#137	c/pre-B	DUX4	21	IGH-VJ	evolving		VH-DJH	33.04	0.619	49																				1																1
Ph-neg#137	c/pre-B	DUX4	21	IGH-VJ	evolving		VH-DJH	13.53	0.211	50																																			1
Ph-neg#137	c/pre-B	DUX4	21	IGH-VJ	evolving		VH-DJH	11.17	0.167	52																																			1
Ph-neg#231	c/pre-B	IKZF1 N159Y	41	IGH-VJ	evolving		VH rep	53.42	0.92	38.5																													1	4	1				4			5	1
Ph-neg#184	pro-B	KMT2A	25	IGH-VJ	evolving		VH-DJH	0.08329	1	2	23	1	1
Ph-neg#128	pro-B	KMT2A	51	IGH-VJ	evolving		VH-DJH	2.431	0.091	2	17	1				1
Ph-neg#61	pro-B	KMT2A	50	IGH-VJ	evolving	rooted	VH-DJH	0.427	0.155	2	13		1
Ph-neg#209	pro-B	KMT2A	24	IGH-VJ	evolving		VH-DJH	1.566	0.094	2	11	1	3
Ph-neg#78	pro-B	KMT2A	21	IGH-VJ	evolving	rooted	VH-DJH	3.8716	0.153	2	83	1	4
Ph-neg#184	pro-B	KMT2A	25	IGH-VJ	evolving	rooted	VH-DJH	0.6417	0.149	2.5	13	1	1	1
Ph-neg#199	pro-B	KMT2A	53	IGH-VJ	evolving	rooted	VH-DJH	0.2653	0.218	2.5	7	1	1								1
Ph-neg#128	pro-B	KMT2A	51	IGH-VJ	evolving		VH-DJH	1.879	0.118	3	5	1	2	1							3
Ph-neg#199	pro-B	KMT2A	53	IGH-VJ	evolving	rooted	VH-DJH	0.2415	0.225	3	6	1	1		1																									1
Ph-neg#113	pro-B	KMT2A	43	IGH-VJ	evolving		VH-DJH	0.9391	0.044	3	20	1	3		1								1
Ph-neg#195	pro-B	KMT2A	32	IGH-VJ	evolving		VH-DJH	0.515	0.151	3	9	1	2																										1
Ph-neg#78	pro-B	KMT2A	21	IGH-VJ	evolving	rooted	VH-DJH	1.209	0.074	3	16	5	3	1			2
Ph-neg#113	pro-B	KMT2A	43	IGH-VJ	evolving	rooted	VH-DJH	40.4711	0.728	3	2	1	30							1						1
Ph-neg#168	pro-B	KMT2A	32	IGH-VJ	evolving	rooted	VH-DJH	33.48	0.657	3	10		1								1
Ph-neg#171	c/pre-B	KMT2A	32	IGH-VJ	evolving		VH-DJH	1.636	0.124	3	10		2										1
Ph-neg#35	pro-B	KMT2A	19	IGH-VJ	evolving		VH-DJH	7.004	0.554	3	15		1								1
Ph-neg#209	pro-B	KMT2A	24	IGH-VJ	evolving	rooted	VH-DJH	10.57	0.113	3.5	47	2	7	2										2																1
Ph-neg#209	pro-B	KMT2A	24	IGH-VJ	evolving	rooted	VH-DJH	1.788	0.132	4	9			1																								1
Ph-neg#209	pro-B	KMT2A	24	IGH-VJ	evolving		VH-DJH	1.759	0.21	4	10			2																										1
Ph-neg#35	pro-B	KMT2A	19	IGH-VJ	evolving		VH-DJH	1.7255	0.239	4	13			1							1
Ph-neg#184	pro-B	KMT2A	25	IGH-VJ	evolving	rooted	VH-DJH	0.9255	0.125	4	19						1
Ph-neg#199	pro-B	KMT2A	53	IGH-VJ	evolving		VH-DJH	22.13	0.928	4	24	1	3	2							2		2	1
Ph-neg#83	pro-B	KMT2A	54	IGH-VJ	evolving		VH-DJH	27.53	0.903	4	29	5	10	4			1				4			1
Ph-neg#208	pro-B	KMT2A	25	IGH-VJ	evolving		VH rep	49.49	0.96	4.5				1	15
Ph-neg#61	pro-B	KMT2A	50	IGH-VJ	evolving		VH-DJH	1.281	0.378	5	14			1	2			1																						1
Ph-neg#171	c/pre-B	KMT2A	32	IGH-VJ	evolving	rooted	VH-DJH	12.32	0.236	5.5	55	4	3	2			1				6	1		1
Ph-neg#78	pro-B	KMT2A	21	IGH-VJ	evolving	rooted	VH-DJH	8.1521	0.029	6.5	157	9	19	6	25	1	1						1															1		2					2			1
Ph-neg#199	pro-B	KMT2A	53	IGH-VJ	evolving	rooted	VH-DJH	0.3419	0.224	7	5		1		1		1				2		1																1
Ph-neg#35	pro-B	KMT2A	19	IGH-VJ	evolving	rooted	VH-DJH	5.8585	0.42	7	12	3	3	1		1	1			1	3			2							1			2
Ph-neg#195	pro-B	KMT2A	32	IGH-VJ	evolving	rooted	VH-DJH	2.238	0.113	7	47	1	2	1	1		1						1		1																				1
Ph-neg#35	pro-B	KMT2A	19	IGH-VJ	evolving		VH-DJH	2.621	0.182	7	14		1	1			1														1									1		1
Ph-neg#199	pro-B	KMT2A	53	IGH-VJ	evolving	rooted	VH-DJH	1.946	0.161	7	24	2	2	5	1		2				3		1	1															1						1
Ph-neg#209	pro-B	KMT2A	24	IGH-VJ	evolving	rooted	VH-DJH	0.931	0.143	7	3			2						4																			1
Ph-neg#184	pro-B	KMT2A	25	IGH-VJ	evolving	rooted	VH-DJH	28.87	0.022	7	418	9	5	1	1		1							6							2			1						1					1
Ph-neg#199	pro-B	KMT2A	53	IGH-VJ	evolving	rooted	VH-DJH	1.252	0.126	7.5	17		1		1					1	3																		1
Ph-neg#61	pro-B	KMT2A	50	IGH-VJ	evolving	rooted	VH-DJH	0.309	0.112	8		1		1	1		1	2													1			3												1
Ph-neg#60	pro-B	KMT2A	31	IGH-VJ	evolving		VH-DJH	1.2131	0.166	9	6	2	2	1	1								2			1														1
Ph-neg#35	pro-B	KMT2A	19	IGH-VJ	evolving		VH-DJH	1.6333	0.25	9	4			2			1				3													1
Ph-neg#218	pro-B	KMT2A	23	IGH-VJ	evolving	rooted	VH-DJH	6.238	0.779	10	15	2	8	6			1			1	5		1											1				1		1
Ph-neg#199	pro-B	KMT2A	53	IGH-VJ	evolving	rooted	VH-DJH	4.531	0.608	10.5	21		1	2	1		1			1	3		1	1										1					1
Ph-neg#199	pro-B	KMT2A	53	IGH-VJ	evolving		VH-DJH	5.822	0.403	11	46	3	5	8	5		1			1	5	1	1	1	1	1								1											2
Ph-neg#89	pro-B	KMT2A	39	IGH-VJ	evolving	rooted	VH-DJH	2.1568	0.014	11	2	1	3								3						1				1								1
Ph-neg#35	pro-B	KMT2A	19	IGH-VJ	evolving	rooted	VH-DJH	7.5598	0.418	11	19			2							1										1			2
Ph-neg#171	c/pre-B	KMT2A	32	IGH-VJ	evolving		VH rep	74.59	0.982	11	1										2		9
Ph-neg#83	pro-B	KMT2A	54	IGH-VJ	evolving	rooted	VH-DJH	64.26	0.959	11		26	22	9							2					1														1					1
Ph-neg#35	pro-B	KMT2A	19	IGH-VJ	evolving	rooted	VH-DJH	2.3298	0.053	12	13	4	3	3		2				2	5	2	2		1		1				3			3						2
Ph-neg#158	pro-B	KMT2A	43	IGH-VJ	evolving		VH-DJH	5.218	0.361	12.5	4	3	1							1	1			2	1													1	1						1
Ph-neg#209	pro-B	KMT2A	24	IGH-VJ	evolving		VH-DJH	1.374	0.054	13	1	2	3										1									1			1		1
Ph-neg#199	pro-B	KMT2A	53	IGH-VJ	evolving	rooted	VH-DJH	1.14	0.207	14	16		4		4									1																1								1
Ph-neg#195	pro-B	KMT2A	32	IGH-VJ	evolving		VH-DJH	2.792	0.424	14	20	2	2	3	5		1						3	2		1				1	1			1		1									1
Ph-neg#158	pro-B	KMT2A	43	IGH-VJ	evolving	rooted	VH-DJH	16.86	0.226	14	10	4	9	12	1	1	3			2	8		1	3			1			1	1		1	1	1				4	2					1			1
Ph-neg#184	pro-B	KMT2A	25	IGH-VJ	evolving	rooted	VH-DJH	17.67	0.021	14	277	4	12	3	3		2							1		1							1	1											1
Ph-neg#184	pro-B	KMT2A	25	IGH-VJ	evolving	rooted	VH-DJH	3.025	0.036	14	50	4	12	4	3		3		1				1	3							1								1	2					1		2
Ph-neg#61	pro-B	KMT2A	50	IGH-VJ	evolving	rooted	VH-DJH	54.5783	0.73	14	70	3	26	5	12	2	2						3	4	1	1					1			4					2	1
Ph-neg#184	pro-B	KMT2A	25	IGH-VJ	evolving	rooted	VH-DJH	21.75	0.032	14	298	14	16	12	9		1			4	13			5				1	2			1		2		1			1
Ph-neg#60	pro-B	KMT2A	31	IGH-VJ	evolving	rooted	VH-DJH	2.0562	0.09	15	27	2			3						3								1										1	1
Ph-neg#35	pro-B	KMT2A	19	IGH-VJ	evolving		VH-DJH	5.941	0.093	15	31	6	13	4	1		4			3	2			3	1	1			1		2					1				1		2
Ph-neg#199	pro-B	KMT2A	53	IGH-VJ	evolving		VH-DJH	12.91	0.105	15	95	8	12	22	15	1	3			2	14		3	8	1	1			1	1	1							2		1					3			2
Ph-neg#158	pro-B	KMT2A	43	IGH-VJ	evolving	rooted	VH-DJH	12.3	0.041	16.5	6	5	6	13		3	2			5	15		3	4	1			1			2		1	3					1	3
Ph-neg#61	pro-B	KMT2A	50	IGH-VJ	evolving		VH-DJH	8.7174	0.282	17	77	12	15	15	13		5	3						4			1				1			3				2		1							1	1
Ph-neg#78	pro-B	KMT2A	21	IGH-VJ	evolving	rooted	VH-DJH	15.7905	0.02	17	215	25	77	48		6	4						2	13		1	1				1							1	3	3					3			1
Ph-neg#60	pro-B	KMT2A	31	IGH-VJ	evolving		VH-DJH	4.2178	0.041	18	19	16	5	5	7	1	4			7	8		1		2	1		1	1		2								2	7		1
Ph-neg#60	pro-B	KMT2A	31	IGH-VJ	evolving		VH-DJH	25.1218	0.698	20	5	6	2	5			1			5	9			4	3				1		6							1	4						4		1
Ph-neg#60	pro-B	KMT2A	31	IGH-VJ	evolving	rooted	VH-DJH	12.1803	0.029	20	21	42	1	5		2	4			9	6	1	4	5	1	6	1	1	6		6		1	6				2	18	5					2		3	10
Ph-neg#199	pro-B	KMT2A	53	IGH-VJ	evolving	rooted	VH-DJH	29.5	0.12	23.5	80	10	23	12	26	4	6	1	2				2	39	12	3	1		5	7	5	25	7	42				19	28	12	1	6					4
Ph-neg#195	pro-B	KMT2A	32	IGH-VJ	evolving	rooted	VH-DJH	0.8194	0.372	26.5	6		1		1																			1					1	1					1
Ph-neg#60	pro-B	KMT2A	31	IGH-VJ	evolving	rooted	VH-DJH	0.8009	0.187	29				3						2			3																2	1					1
Ph-neg#195	pro-B	KMT2A	32	IGH-VJ	evolving	rooted	VH-DJH	16.74	0.834	32.5	12	4	3	1	1		1																	8				4	7	3					8	2	2	5
Ph-neg#101	c/pre-B	LH-NT	48	IGH-VJ	evolving		VH-DJH	1.3527	0.294	8					9		2	1																2					1
Ph-neg#176	c/pre-B	LH-NT	20	IGH-VJ	evolving	rooted	VH-DJH	7.747	0.249	9	48			3										1
Ph-neg#101	c/pre-B	LH-NT	48	IGH-VJ	evolving	rooted	VH-DJH	1.3282	0.267	15					11	1									2											1			1
Ph-neg#101	c/pre-B	LH-NT	48	IGH-VJ	evolving	rooted	VH-DJH	1.4141	0.203	16.5					9		3								2	1	1							2					1	1
Ph-neg#101	c/pre-B	LH-NT	48	IGH-VJ	evolving		VH-DJH	0.6781	0.178	21				1	6																1					1				2
Ph-neg#176	c/pre-B	LH-NT	20	IGH-VJ	evolving	rooted	VH-DJH	76.51	0.115	21	3	57	60	57	15	13	17			9	75	1	5	38	4	3	2		3	1	2	1	2	6	2	4		2	5	36	1				7		1	1	1
Ph-neg#114	c/pre-B	NH/HeH	33	IGH-VJ	evolving	rooted	VH-DJH	3.18	0.113	5	3	9	17	12	1	5	1			2																				1
Ph-neg#48	c/pre-B	NH/HeH	19	IGH-VJ	evolving		unk.	83.73	0.493	10.5		4								2	1																			3
Ph-neg#160	c/pre-B	NH/HeH	24	IGH-VJ	evolving	rooted	VH-DJH	2.463	0.163	19		1	2	2		1	1						1	1					1		2			3		3	1		2	4
Ph-neg#160	c/pre-B	NH/HeH	24	IGH-VJ	evolving		VH-DJH	8.728	0.194	19.5	1		3	1	1								1		1									5		3	1		1	1						1
Ph-neg#17	c/pre-B	NH/HeH	40	IGH-VJ	evolving		VH-DJH	2.4119	0.225	22	1	2	1				1							1						20	2		1	8				1	6	6					2
Ph-neg#17	c/pre-B	NH/HeH	40	IGH-VJ	evolving	rooted	VH-DJH	20.549	0.101	23.5	4	2	3	3	5	1	14							1						138	33	11	7	35				13	45	26					11	1	1
Ph-neg#160	c/pre-B	NH/HeH	24	IGH-VJ	evolving	rooted	VH-DJH	9.275	0.132	24	2	1	2	4		1									1						2			3		4			4	9					2
Ph-neg#160	c/pre-B	NH/HeH	24	IGH-VJ	evolving	rooted	VH-DJH	34.34	0.238	25		5	4	7	2	1	3	1					6	6					1		2			9		5	2	1	5	6					3		1
Ph-neg#160	c/pre-B	NH/HeH	24	IGH-VJ	evolving	rooted	VH-DJH	1.544	0.19	29	1	1																						3			1		2	1					1			1
Ph-neg#193	c/pre-B	NH/HeH	18	IGH-VJ	evolving		VH rep	85.07	0.572	30																					1		13							2					1
Ph-neg#188	c/pre-B	PAX5 P80R	35	IGH-VJ	evolving	rooted	VH-DJH	1.004	0.052	4	9	3	1	2							2			1							1
Ph-neg#29	c/pre-B	PAX5 P80R	54	IGH-VJ	evolving	rooted	VH-DJH	2.5191	0.48	7	3	8	7	4			1	2						2										1					1
Ph-neg#29	c/pre-B	PAX5 P80R	54	IGH-VJ	evolving	rooted	VH-DJH	46.3749	0.939	8	5	3	12	3			1	1						3										2						1
Ph-neg#152	c/pre-B	PAX5alt	31	IGH-VJ	evolving		VH-DJH	43.04	0.312	5				15		2
Ph-neg#39	c/pre-B	PAX5alt	19	IGH-VJ	evolving		VH-DJH	1.6549	0.62	12	1	2	2	2						1				1							1			1				1								1
Ph-neg#152	c/pre-B	PAX5alt	31	IGH-VJ	evolving	rooted	VH-DJH	35.93	0.665	13.5	8	9	6	6	3		2		1				1	3				1	1		1			2						5
Ph-neg#39	c/pre-B	PAX5alt	19	IGH-VJ	evolving	rooted	VH-DJH	43.8232	0.75	16	13	5	12	1		2	1			4	4			1		7		1	1		1			5	1	3			3	4						1
Ph-neg#126	c/pre-B	PAX5alt	42	IGH-VJ	evolving		VH rep	54.29	0.983	27																1			4				2		1		2		3	2					1
Ph-neg#126	c/pre-B	PAX5alt	42	IGH-VJ	evolving		VH-DJH	0.9244	0.163	58
Ph-neg#126	c/pre-B	PAX5alt	42	IGH-VJ	evolving		VH-DJH	1.911	0.042	59
Ph-neg#47	c/pre-B	Ph-like	42	IGH-VJ	evolving		VH rep	68.3178	0.974	11			2			3		1						2													1		1
Ph-neg#229	c/pre-B	Ph-like	53	IGH-VJ	evolving		VH rep	81.39	0.543	26														1		1			2	1				3				2	1	3								1
Ph-neg#67	c/pre-B	Ph-like	21	IGH-VJ	evolving		VH rep	86.2	0.934	27					1																36	10		25	4	16	3	1	3	13					3	2	1
Ph-neg#94	c/pre-B	Ph-like	43	IGH-VJ	evolving		unk.	73.895	0.972	29											1										8			1					1
Ph-neg#93	c/pre-B	Ph-like	18	IGH-VJ	evolving		VH rep	2.1571	0.014	44.5
Ph-neg#93	c/pre-B	Ph-like	18	IGH-VJ	evolving		VH rep	71.9193	0.873	44.5
Ph-neg#161	c/pre-B	Ph-like	36	IGH-VJ	evolving		VH rep	73.39	0.259	56.5
Ph-neg#99	c/pre-B	Ph-like	46	IGH-VJ	evolving		VH rep	29.677	0.915	58
Ph-neg#58	c/pre-B	Ph-like	55	IGH-VJ	evolving		VH rep	39.37	0.897	58
Ph-pos#67	c/pre-B	Ph-pos	27	IGH-VJ	evolving	rooted	VH-DJH	1.925	0.133	12		2	2	1		1				1	4		2	1								1													2		1
Ph-pos#28	c/pre-B	Ph-pos	48	IGH-VJ	evolving		VH rep	17.93	0.949	28																					1	6	6					1	1
Ph-pos#28	c/pre-B	Ph-pos	48	IGH-VJ	evolving		VH rep	37.06	0.706	32.5											1																	3	3	1					2	3		2
Ph-neg#41	c/pre-B	TCF3::PBX1	33	IGH-VJ	evolving		VH rep	41.1601	0.878	5.5				2	7	1																	1
Ph-neg#50	c/pre-B	TCF3::PBX1	40	IGH-VJ	evolving	rooted	VH-DJH	1.271	0.186	9	4	1		3			1				2			1				1											1
Ph-neg#142	c/pre-B	TCF3::PBX1	44	IGH-VJ	evolving		VH-DJH	0.9191	0.109	11	2	3	2	2	3	2	1				6								1			1		1					3	2
Ph-neg#122	c/pre-B	TCF3::PBX1	23	IGH-VJ	evolving	rooted	VH-DJH	4.123	0.261	11	10	3	9	16		2	2			9	7			1		2	1							2						10					4
Ph-neg#10	c/pre-B	ZNF384	53	IGH-VJ	evolving		VH-DJH	0.3076	0.076	5	9		1				1							1
Ph-neg#10	c/pre-B	ZNF384	53	IGH-VJ	evolving		VH-DJH	12.4	0.562	7	27	1	1	2	1	2	2		1				1	3				1						1		1
Ph-neg#10	c/pre-B	ZNF384	53	IGH-VJ	evolving	rooted	VH-DJH	8.525	0.092	13	40	2	2	4	1		1						1	4				1			3			4		1				1
Ph-neg#202	c/pre-B	ZNF384	48	IGH-VJ	evolving		VH rep	22.97	0.967	48
Ph-neg#202	c/pre-B	ZNF384	48	IGH-VJ	evolving		VH rep	72.66	0.991	57
Ph-neg#9	pro-B	ZNF384	39	IGH-VJ	evolving		VH rep	90.97	0.934	57
Ph-neg#75	c/pre-B	other	26	IGH-VJ	stable			7.7874	0.986	1	1
Ph-neg#75	c/pre-B	other	26	IGH-VJ	stable			52.5694	0.938	1	7
Ph-neg#198	c/pre-B	other	19	IGH-VJ	stable			69.82	0.992	1	1
Ph-neg#156	c/pre-B	other	29	IGH-VJ	stable			5.389	1	2		1
Ph-neg#55	c/pre-B	other	18	IGH-VJ	stable			28.05	0.696	3			49
Ph-neg#57	c/pre-B	other	40	IGH-VJ	stable			5.5444	0.973	5	1					1																								1
Ph-neg#57	c/pre-B	other	40	IGH-VJ	stable			7.5944	0.946	7							1
Ph-neg#156	c/pre-B	other	29	IGH-VJ	stable			5.09	1	8										1
Ph-neg#77	pro-B	other	19	IGH-VJ	stable			22.4884	0.965	13														1
Ph-neg#198	c/pre-B	other	19	IGH-VJ	stable			26.65	0.997	21																			1
Ph-neg#77	pro-B	other	19	IGH-VJ	stable	rooted		6.6005	0.6	30	1													1		2								1			3
Ph-neg#156	c/pre-B	other	29	IGH-VJ	stable			7.485	1	30																								1
Ph-neg#156	c/pre-B	other	29	IGH-VJ	stable			8.683	0.965	30																										1
Ph-neg#90	c/pre-B	other	22	IGH-VJ	stable			22.9364	0.602	34																														49
Ph-neg#90	c/pre-B	other	22	IGH-VJ	stable			58.0845	0.963	34																														17
Ph-neg#115	c/pre-B	other	37	IGH-VJ	stable			82.4	0.992	34																										1				3
Ph-neg#156	c/pre-B	other	29	IGH-VJ	stable			12.57	1	66
Ph-neg#55	c/pre-B	other	18	IGH-VJ	stable			58.57	0.699	69																				2
Ph-neg#156	c/pre-B	other	29	IGH-VJ	stable			5.09	1	69
Ph-neg#154	c/pre-B	other	24	IGH-VJ	stable			24.43	0.983	71
Ph-neg#57	c/pre-B	other	40	IGH-VJ	evolving	rooted	VH-DJH	16.7193	0.619	1	46	6	3	8		13	2			2	2		1		1										1					10
Ph-neg#57	c/pre-B	other	40	IGH-VJ	evolving	rooted	VH-DJH	15.3987	0.13	1	108	10	7	8			2				4		1			2					1									7					2	1
Ph-neg#57	c/pre-B	other	40	IGH-VJ	evolving	rooted	VH-DJH	1.9475	0.077	1	47		1	1																									1	1
Ph-neg#57	c/pre-B	other	40	IGH-VJ	evolving	rooted	VH-DJH	1.1853	0.128	1	19																													2
Ph-neg#77	pro-B	other	19	IGH-VJ	evolving	rooted	VH-DJH	47.12	0.653	4	7	2	3	7	5	3	1		1				1	10		2					2		1	5			2	1	2	8					2
Ph-neg#154	c/pre-B	other	24	IGH-VJ	evolving		VH rep	58.3	0.982	30																					1	1	2	5				1
Ph-neg#103	c/pre-B	no data	33	IGH-VJ	stable			39.13	0.991	1	1
Ph-neg#127	c/pre-B	no data	46	IGH-VJ	stable			62.03	0.994	1	1
Ph-neg#217	c/pre-B	no data	56	IGH-VJ	stable			8.368	0.998	1	1
Ph-neg#255	pro-B	no data	34	IGH-VJ	stable			28.09	0.984	1	4		1
Ph-neg#255	pro-B	no data	34	IGH-VJ	stable			21.5	0.988	1	1
Ph-neg#264	pro-B	no data	26	IGH-VJ	stable			54.09	0.959	1	4
Ph-neg#264	pro-B	no data	26	IGH-VJ	stable			31.69	1	1	1
Ph-neg#266	pro-B	no data	41	IGH-VJ	stable			73.73	0.993	1	1
Ph-neg#268	c/pre-B	no data	21	IGH-VJ	stable			85.5	0.997	1	1
Ph-neg#287	pro-B	no data	42	IGH-VJ	stable			62.12	0.994	1	2														1
Ph-neg#91	c/pre-B	no data	46	IGH-VJ	stable			63.0741	0.969	2		4
Ph-neg#273	c/pre-B	no data	48	IGH-VJ	stable			14.39	0.992	2		1
Ph-neg#280	c/pre-B	no data	31	IGH-VJ	stable			91.44	0.997	2		1
Ph-neg#62	c/pre-B	no data	55	IGH-VJ	stable			5.833	1.003	3			1
Ph-neg#211	c/pre-B	no data	20	IGH-VJ	stable			56.48	0.675	3			2																											1
Ph-neg#238	c/pre-B	no data	42	IGH-VJ	stable			66.78	0.995	3			6
Ph-neg#247	pro-B	no data	32	IGH-VJ	stable			71.4	0.993	3		1	1																											1
Ph-neg#262	c/pre-B	no data	18	IGH-VJ	stable			81.85	0.991	3		1	2
Ph-neg#282	c/pre-B	no data	35	IGH-VJ	stable			31.53	0.995	3			1
Ph-neg#92	c/pre-B	no data	49	IGH-VJ	stable			79.3872	0.982	4					11
Ph-neg#267	pro-B	no data	46	IGH-VJ	stable			52	0.999	4				1
Ph-neg#275	c/pre-B	no data	46	IGH-VJ	stable			13.55	0.984	4				1
Ph-neg#287	pro-B	no data	42	IGH-VJ	stable			7.453	0.729	4	1				1																														1
Ph-neg#81	c/pre-B	no data	20	IGH-VJ	stable			12.04	1	5						1
Ph-neg#91	c/pre-B	no data	46	IGH-VJ	stable			18.0666	0.991	5						1
Ph-neg#133	c/pre-B	no data	20	IGH-VJ	stable			29.34	0.996	5						1
Ph-neg#159	c/pre-B	no data	27	IGH-VJ	stable			47.64	0.987	5						1
Ph-neg#166	c/pre-B	no data	32	IGH-VJ	stable			28.24	0.502	5				1		2
Ph-neg#269	c/pre-B	no data	26	IGH-VJ	stable			5.284	0.985	5						1
Ph-neg#103	c/pre-B	no data	33	IGH-VJ	stable			51.78	0.977	7							5
Ph-neg#275	c/pre-B	no data	46	IGH-VJ	stable			10	1	7							1
Ph-neg#63	pro-B	no data	24	IGH-VJ	stable			81.9707	0.97	9											7
Ph-neg#123	c/pre-B	no data	32	IGH-VJ	stable			65.76	0.998	9											1
Ph-neg#233	c/pre-B	no data	19	IGH-VJ	stable			40.84	1	9											1
Ph-neg#251	c/pre-B	no data	38	IGH-VJ	stable			91.22	0.985	10						1									1
Ph-neg#140	pro-B	no data	33	IGH-VJ	stable			23.94	0.996	10.5			1													1
Ph-neg#127	c/pre-B	no data	46	IGH-VJ	stable			34.22	0.99	11													1
Ph-neg#135	c/pre-B	no data	40	IGH-VJ	stable			67.65	0.993	11													4
Ph-neg#221	c/pre-B	no data	51	IGH-VJ	stable			82.34	0.991	11									1				4	1										1
Ph-neg#263	pro-B	no data	36	IGH-VJ	stable			57.93	0.983	11											1		2
Ph-neg#282	c/pre-B	no data	35	IGH-VJ	stable			5.433	0.993	11													1
Ph-neg#255	pro-B	no data	34	IGH-VJ	stable	rooted		14.06	0.975	12	1																				1
Ph-neg#265	c/pre-B	no data	19	IGH-VJ	stable			95.81	0.991	12									1				1	1	1
Ph-neg#274	c/pre-B	no data	23	IGH-VJ	stable			89.87	0.993	13														5
Ph-neg#243	c/pre-B	no data	34	IGH-VJ	stable			48.53	0.998	15															1
Ph-neg#140	pro-B	no data	33	IGH-VJ	stable			68.1	0.996	18			1													2
Ph-neg#236	c/pre-B	no data	21	IGH-VJ	stable			96.83	0.995	22.5														1	1									1						1
Ph-neg#74	c/pre-B	no data	55	IGH-VJ	stable			52.43	0.996	23																					1
Ph-neg#98	c/pre-B	no data	35	IGH-VJ	stable			54.71	0.998	23																					1
Ph-neg#141	c/pre-B	no data	22	IGH-VJ	stable			34.5	0.998	23																					3
Ph-neg#206	c/pre-B	no data	32	IGH-VJ	stable			15.52	1	23																					1
Ph-neg#246	c/pre-B	no data	20	IGH-VJ	stable			6.316	1	23																					1
Ph-neg#250	c/pre-B	no data	37	IGH-VJ	stable			75.07	0.999	23																					1
Ph-neg#206	c/pre-B	no data	32	IGH-VJ	stable	rooted		27.59	1	24																						1
Ph-neg#72	c/pre-B	no data	49	IGH-VJ	stable			13.9209	0.981	26																							1
Ph-neg#81	c/pre-B	no data	20	IGH-VJ	stable			31.69	1	26																							1
Ph-neg#275	c/pre-B	no data	46	IGH-VJ	stable			14.06	1	26																							1
Ph-neg#275	c/pre-B	no data	46	IGH-VJ	stable			6.522	1	26																							1
Ph-neg#219	c/pre-B	no data	45	IGH-VJ	stable			7.673	0.992	29.5																							1						1
Ph-neg#46	c/pre-B	no data	21	IGH-VJ	stable			51.715	0.938	30																								4
Ph-neg#74	c/pre-B	no data	55	IGH-VJ	stable			5.672	0.997	30																								1
Ph-neg#104	c/pre-B	no data	24	IGH-VJ	stable			97.24	0.974	30																								5				1	1							1
Ph-neg#159	c/pre-B	no data	27	IGH-VJ	stable	rooted		46.06	0.979	30																								4
Ph-neg#196	c/pre-B	no data	52	IGH-VJ	stable			95.5	0.997	30																								1		1	1		1
Ph-neg#223	pro-B	no data	21	IGH-VJ	stable			37.95	0.997	30																								1
Ph-neg#246	c/pre-B	no data	20	IGH-VJ	stable			6.316	1	30																										1
Ph-neg#246	c/pre-B	no data	20	IGH-VJ	stable			12.11	1	30																								1
Ph-pos#88	c/pre-B	no data	52	IGH-VJ	stable			21.74	0.995	30																									1
Ph-pos#88	c/pre-B	no data	52	IGH-VJ	stable			18.18	0.998	30																								1
Ph-neg#16	c/pre-B	no data	39	IGH-VJ	stable			93.4413	0.993	31																												7
Ph-neg#138	c/pre-B	no data	46	IGH-VJ	stable			5.819	1	31																												1
Ph-neg#234	c/pre-B	no data	37	IGH-VJ	stable			15.79	1	31																												1
Ph-neg#123	c/pre-B	no data	32	IGH-VJ	stable			30.09	0.996	31.5																									1				1
Ph-neg#125	c/pre-B	no data	32	IGH-VJ	stable			8.518	1	33																													1
Ph-neg#135	c/pre-B	no data	40	IGH-VJ	stable			27.95	1	33																													1
Ph-neg#234	c/pre-B	no data	37	IGH-VJ	stable	rooted		7.237	1	33																													1
Ph-neg#258	c/pre-B	no data	36	IGH-VJ	stable			13.84	0.997	33																													1
Ph-neg#8	c/pre-B	no data	22	IGH-VJ	stable			23.7159	0.94	34																														1
Ph-neg#125	c/pre-B	no data	32	IGH-VJ	stable			81.02	0.992	34																														4
Ph-neg#133	c/pre-B	no data	20	IGH-VJ	stable			60.62	0.728	34																														2					1
Ph-neg#211	c/pre-B	no data	20	IGH-VJ	stable			42.51	0.998	34																														1
Ph-neg#248	c/pre-B	no data	21	IGH-VJ	stable	rooted		96.84	0.867	34																														13
Ph-neg#254	c/pre-B	no data	19	IGH-VJ	stable	rooted		95.16	0.986	34		1		1			1																							5
Ph-neg#259	c/pre-B	no data	35	IGH-VJ	stable			60	1	34																														1
Ph-neg#282	c/pre-B	no data	35	IGH-VJ	stable			8.587	1	34																														1
Ph-neg#81	c/pre-B	no data	20	IGH-VJ	stable			53.47	0.996	35																															3
Ph-neg#233	c/pre-B	no data	19	IGH-VJ	stable			9.375	0.994	38																																		1
Ph-neg#270	pro-B	no data	19	IGH-VJ	stable			37.3	0.849	38																																	1	2	2			2
Ph-pos#54	c/pre-B	no data	47	IGH-VJ	stable			17.08	0.997	38.5																														1						1
Ph-neg#49	c/pre-B	no data	48	IGH-VJ	stable			55.92	0.986	39																																			7
Ph-pos#54	c/pre-B	no data	47	IGH-VJ	stable			46.3	0.997	42.5														1
Ph-neg#283	c/pre-B	no data	33	IGH-VJ	stable			14.99	0.996	44.5																								1
Ph-neg#232	c/pre-B	no data	39	IGH-VJ	stable			94.22	0.997	45.5																								1
Ph-neg#7	c/pre-B	no data	38	IGH-VJ	stable			95.7013	0.994	46																																						3
Ph-neg#246	c/pre-B	no data	20	IGH-VJ	stable			6.316	1	48
Ph-neg#119	c/pre-B	no data	21	IGH-VJ	stable			14.371	0.974	49
Ph-neg#240	c/pre-B	no data	25	IGH-VJ	stable			94.36	0.995	49
Ph-neg#246	c/pre-B	no data	20	IGH-VJ	stable	rooted		11.58	1	49
Ph-neg#38	c/pre-B	no data	43	IGH-VJ	stable			41.13	0.996	50																																			1
Ph-neg#234	c/pre-B	no data	37	IGH-VJ	stable			5.921	1	51
Ph-neg#282	c/pre-B	no data	35	IGH-VJ	stable			12.31	0.988	55
Ph-neg#234	c/pre-B	no data	37	IGH-VJ	stable			6.579	1	59
Ph-neg#234	c/pre-B	no data	37	IGH-VJ	stable			9.211	1	59
Ph-neg#246	c/pre-B	no data	20	IGH-VJ	stable	rooted		22.63	1	59
Ph-neg#275	c/pre-B	no data	46	IGH-VJ	stable			7.029	1	59
Ph-neg#283	c/pre-B	no data	33	IGH-VJ	stable			79.35	0.993	59
Ph-neg#285	c/pre-B	no data	49	IGH-VJ	stable			7.371	0.994	59
Ph-pos#57	c/pre-B	no data	34	IGH-VJ	stable			25.01	0.942	59
Ph-pos#61	c/pre-B	no data	25	IGH-VJ	stable			72.67	0.965	59														1	1
Ph-neg#38	c/pre-B	no data	43	IGH-VJ	stable			48.76	0.995	61
Ph-neg#247	pro-B	no data	32	IGH-VJ	stable	rooted		14.73	0.971	61
Ph-neg#46	c/pre-B	no data	21	IGH-VJ	stable			45.023	0.945	64
Ph-neg#234	c/pre-B	no data	37	IGH-VJ	stable			9.211	1	64								1
Ph-neg#263	pro-B	no data	36	IGH-VJ	stable			35.82	0.998	64
Ph-neg#272	c/pre-B	no data	27	IGH-VJ	stable			79.76	0.72	64
Ph-neg#278	c/pre-B	no data	39	IGH-VJ	stable			59.85	0.861	64
Ph-neg#119	c/pre-B	no data	21	IGH-VJ	stable			50.6097	0.971	66
Ph-neg#244	c/pre-B	no data	19	IGH-VJ	stable			91.59	1.002	69
Ph-neg#257	c/pre-B	no data	31	IGH-VJ	stable			95.01	0.992	69
Ph-pos#51	c/pre-B	no data	46	IGH-VJ	stable			5.137	1	69
Ph-pos#51	c/pre-B	no data	46	IGH-VJ	stable	rooted		6.804	1	69
Ph-pos#51	c/pre-B	no data	46	IGH-VJ	stable			5.796	0.997	69
Ph-pos#51	c/pre-B	no data	46	IGH-VJ	stable			6.629	0.997	69
Ph-neg#8	c/pre-B	no data	22	IGH-VJ	stable			8.529	0.986	70
Ph-neg#248	c/pre-B	no data	21	IGH-VJ	stable			6.863	1	70
Ph-neg#258	c/pre-B	no data	36	IGH-VJ	stable			38.32	0.987	70
Ph-neg#276	c/pre-B	no data	21	IGH-VJ	stable			12.26	0.985	70.5
Ph-neg#15	c/pre-B	no data	24	IGH-VJ	stable			88.5841	0.992	71
Ph-neg#262	c/pre-B	no data	18	IGH-VJ	stable			15.88	0.984	72.5
Ph-neg#278	c/pre-B	no data	39	IGH-VJ	stable			9.54	0.656	73
Ph-neg#88	pro-B	no data	51	IGH-VJ	stable			38.78	0.996	74
Ph-neg#241	c/pre-B	no data	21	IGH-VJ	stable			8.065	0.997	74
Ph-neg#241	c/pre-B	no data	21	IGH-VJ	stable			30.81	1.001	74
Ph-neg#276	c/pre-B	no data	21	IGH-VJ	stable			69.35	0.996	74
Ph-neg#233	c/pre-B	no data	19	IGH-VJ	stable			47.72	1		V1-NL1			(VH gene not localised)
Ph-neg#247	pro-B	no data	32	IGH-VJ	evolving	rooted	VH-DJH	6.687	0.098	1	92	4	7	4	2		2			2	8								1		1							1
Ph-neg#255	pro-B	no data	34	IGH-VJ	evolving	rooted	VH-DJH	7.5	0.167	1	54	4	4	4			2				7			2																							1
Ph-neg#255	pro-B	no data	34	IGH-VJ	evolving	rooted	VH-DJH	1.57	0.122	1	9	1	1	3						1	2			1
Ph-neg#280	c/pre-B	no data	31	IGH-VJ	evolving		VH-DJH	3.848	0.315	1	19	5	2	3	2		2							1										2					1	6					1
Ph-neg#287	pro-B	no data	42	IGH-VJ	evolving	rooted	VH-DJH	2.231	0.412	1	15	1	3	6		2	1				2																		2
Ph-neg#133	c/pre-B	no data	20	IGH-VJ	evolving	rooted	VH-DJH	6.351	0.108	2	1	3	1	1		2	3						1	2	1	1			1		2	1						1	1	3							1
Ph-neg#279	c/pre-B	no data	23	IGH-VJ	evolving		VH-DJH	12	0.24	2		3	3	1	1	1			1											1			1			2			2	3
Ph-neg#279	c/pre-B	no data	23	IGH-VJ	evolving	rooted	VH-DJH	26.84	0.1	2		12	9	2	2	1	3						2	1						1	1		1	4		3	1		1	3					1
Ph-neg#62	c/pre-B	no data	55	IGH-VJ	evolving	rooted	VH-DJH	3.591	0.039	3	3	2	19	13			6						6	4				1	1	1	1			2	1	4			8	10					3			1
Ph-neg#255	pro-B	no data	34	IGH-VJ	evolving		VH-DJH	2.185	0.165	3	1		5								1										1	1	1						1	1									4
Ph-pos#83	c/pre-B	no data	55	IGH-VJ	evolving	rooted	VH-DJH	2.618	0.167	3			2	1		2				1	2			1											1					1
Ph-pos#83	c/pre-B	no data	55	IGH-VJ	evolving		VH-DJH	3.864	0.274	3	1	1	2	1		1																	1	1				1		2
Ph-neg#279	c/pre-B	no data	23	IGH-VJ	evolving	rooted	VH-DJH	23.23	0.041	4	2	1	5	6	3	4	1			1	5			1	2	1				1	4	1		5	1	2	1			5		2	2	1	1
Ph-neg#242	c/pre-B	no data	21	IGH-VJ	evolving	rooted	VH-DJH	11.88	0.622	5	1	1		1		3							3	1																1
Ph-neg#36	c/pre-B	no data	25	IGH-VJ	evolving		VH rep	93.0466	0.977	8							1			15
Ph-neg#25	pro-B	no data	55	IGH-VJ	evolving	rooted	VH-DJH	4.0659	0.106	9				8		2	2				11			6	1						1				1					1
Ph-neg#27	c/pre-B	no data	31	IGH-VJ	evolving		VH rep	89.923	0.642	11			3		2						8	1	29	2		1			1											1
Ph-neg#256	c/pre-B	no data	22	IGH-VJ	evolving		VH rep	96.99	0.957	11						1					4		29	5																								1
Ph-neg#62	c/pre-B	no data	55	IGH-VJ	evolving	rooted	VH-DJH	67.6	0.976	13			2	2			1							3										1					2	2					2	1
Ph-neg#153	c/pre-B	no data	22	IGH-VJ	evolving	rooted	VH-DJH	11.47	0.193	13	3		5		2		2							9					1		1			6			3
Ph-neg#267b	c/pre-B	no data	18	IGH-VJ	evolving		VH rep	41.25	0.812	26														1							5	1	13	1						1					2			2
Ph-neg#76	c/pre-B	no data	40	IGH-VJ	evolving	rooted	VH-DJH	8.294	0.063	30	4		5	2									2	3	4	1			1		2	2		6					1	2									1
Ph-neg#153	c/pre-B	no data	22	IGH-VJ	evolving	rooted	VH-DJH	22.45	0.11	30	8	1	4	7	2		1		3				2	13	3	2	1	1	4		2		1	13			1			4
Ph-neg#281	c/pre-B	no data	28	IGH-VJ	evolving	rooted	VH-DJH	4.235	0.107	30	2			1										2						1				3	1					4					2
Ph-pos#83	c/pre-B	no data	55	IGH-VJ	evolving	rooted	VH-DJH	19.04	0.126	30	2	8	7	3	1	3	2						2	4	2	1				1	1			10			3	1	2	7	1	1
Ph-neg#141	c/pre-B	no data	22	IGH-VJ	evolving	rooted	VH rep	60.49	0.867	30	1	3	2										1		2					1	1			3		4			3
Ph-neg#62	c/pre-B	no data	55	IGH-VJ	evolving	rooted	VH-DJH	1.085	0.119	34	1		4				1		2					4												1			3	5					3
Ph-neg#74	c/pre-B	no data	55	IGH-VJ	evolving		VH-DJH	26.03	0.594	34																												1		15					5		1	3
Ph-neg#74	c/pre-B	no data	55	IGH-VJ	evolving		VH-DJH	1.936	0.239	34																														6								4
Ph-neg#153	c/pre-B	no data	22	IGH-VJ	evolving	rooted	VH-DJH	2.582	0.226	34					1				1					1					1								1			3	1
Ph-neg#182	c/pre-B	no data	52	IGH-VJ	evolving	rooted	VH-DJH	8.446	0.338	34	6	4	1	4			1		1																				2	7
Ph-pos#54	c/pre-B	no data	47	IGH-VJ	evolving	rooted	VH-DJH	19.6	0.121	34																														30					15	4	1	12	5
Ph-pos#54	c/pre-B	no data	47	IGH-VJ	evolving		VH-DJH	2.25	0.149	34																														6					5			2
Ph-neg#223	pro-B	no data	21	IGH-VJ	evolving		VH rep	60.12	0.924	34																													2	15					1		1	1
Ph-neg#230	c/pre-B	no data	33	IGH-VJ	evolving		VH rep	28.85	0.869	34																											1			3	3				3
Ph-neg#267b	c/pre-B	no data	18	IGH-VJ	evolving		VH rep	49.71	0.952	34																													2	41					3		1
Ph-neg#288	c/pre-B	no data	33	IGH-VJ	evolving		VH rep	72.97	0.983	46																																				3	3	5
Ph-neg#255	pro-B	no data	34	IGH-VJ	evolving	rooted	VH-DJH	3.713	0.428	53		2	3	2		1				1	1		1	1							1		1												1				4
Ph-neg#270	pro-B	no data	19	IGH-VJ	evolving		VH rep	56.27	0.954	55
Ph-neg#72	c/pre-B	no data	49	IGH-VJ	evolving		VH-DJH	0.1916	0.103	59											1		1		1						1					1			1
Ph-neg#88	pro-B	no data	51	IGH-VJ	evolving		VH rep	53.71	0.932	59																																						1
Ph-neg#288	c/pre-B	no data	33	IGH-VJ	evolving		VH rep	21.66	0.896	59
Ph-neg#230	c/pre-B	no data	33	IGH-VJ	evolving		VH rep	66.4	0.967	69																											1			1								1
Ph-neg#98	c/pre-B	no data	35	IGH-VJ	evolving	rooted	VH-DJH	15.27	0.235	71
Ph-neg#238	c/pre-B	no data	42	IGH-VJ	evolving		VH rep	28.72	0.956	71
Ph-neg#241	c/pre-B	no data	21	IGH-VJ	evolving		VH rep	36.12	0.205	74
[truncated: 23 more columns]
