# Supplementary material for: Insights into IGH clonal evolution in BCP-ALL: frequency, mechanisms, associations, and diagnostic implications
Source: Front Immunol. 2023 Apr 18;14:1125017. doi: 10.3389/fimmu.2023.1125017 (PMC10151743; doi:10.3389/fimmu.2023.1125017)
Supplement: Supplementary file 4 [file Table_3.xlsx]

## Sheet: SupplTable3 
	Supplementary Table 3: DH-usage of all marker DNJ-stems detected in the IGH-DJ library. Each row represents one marker DNJ-stem. DH genes are sorted by their proximity to the JH genes (proximal right to distal left). Heatmap cells are coloured by number of DNJ-stem family members featuring each gene, blue to red.
	name	immounophenotype	molecular subtype	age	library	evolution	mech	% reads	top cln/stem abu ratio	gene usage on locus order	D1-26	D6-25	D5-24	D4-23	D3-22	D2-21	D1-20	D6-19	D5-18	D4-17	D3-16	D2-15	D1-14	D6-13	D5-12	D4-11	D3-10	D3-9	D2-8	D1-7	D6-6	D5-5	D4-4	D3-3	D2-2	D1-1
146	Ph-neg#66	c/pre-B	CDX2/UBTF	47	IGH-DJ	stable		5.09	0.995	10																	1
348	Ph-neg#150	pro-B	CDX2/UBTF	31	IGH-DJ	stable		97.06	1.003	9																		1
651	Ph-neg#226	c/pre-B	CEBP	44	IGH-DJ	stable		10.69	1.002	26	1
142	Ph-neg#64	c/pre-B	CEBP	50	IGH-DJ	stable		92.82	0.997	25		1
421	Ph-neg#163	c/pre-B	CEBP	20	IGH-DJ	stable		76.45	1	11																1
463	Ph-neg#173	c/pre-B	DUX4	25	IGH-DJ	stable		17.19	0.995	24			1
231	Ph-neg#106	c/pre-B	DUX4	32	IGH-DJ	stable		22.88	1.01	22					1
461	Ph-neg#173	c/pre-B	DUX4	25	IGH-DJ	stable		7.486	1	16											1
319	Ph-neg#137	c/pre-B	DUX4	21	IGH-DJ	stable		5.189	1	15												1
511	Ph-neg#186	c/pre-B	DUX4	43	IGH-DJ	stable		94.49	0.999	12															1
37	Ph-neg#26	c/pre-B	DUX4	20	IGH-DJ	stable		8.377	0.995	10																	1
321	Ph-neg#137	c/pre-B	DUX4	21	IGH-DJ	stable		7.289	1	10																	1
458	Ph-neg#173	c/pre-B	DUX4	25	IGH-DJ	stable		8.226	1	10																	1
514	Ph-neg#187	c/pre-B	DUX4	36	IGH-DJ	stable		6.725	1	10																	1
264	Ph-neg#121	c/pre-B	DUX4	19	IGH-DJ	stable		5.984	1	3																								1
515	Ph-neg#187	c/pre-B	DUX4	36	IGH-DJ	stable		6.804	1	3																								1
516	Ph-neg#187	c/pre-B	DUX4	36	IGH-DJ	stable		5.301	1	3																								1
262	Ph-neg#121	c/pre-B	DUX4	19	IGH-DJ	stable		9.613	1	2																									1
263	Ph-neg#121	c/pre-B	DUX4	19	IGH-DJ	stable		5.078	1.002	2																									1
459	Ph-neg#173	c/pre-B	DUX4	25	IGH-DJ	stable		25.79	1	2																									1
513	Ph-neg#187	c/pre-B	DUX4	36	IGH-DJ	stable		5.775	1	2																									1
431	Ph-neg#165	c/pre-B	HLF	34	IGH-DJ	stable		10.21	1	24			1
428	Ph-neg#165	c/pre-B	HLF	34	IGH-DJ	stable		9.929	1	21						1
429	Ph-neg#165	c/pre-B	HLF	34	IGH-DJ	stable		5.532	1	16											1
425	Ph-neg#165	c/pre-B	HLF	34	IGH-DJ	stable		5.816	1	15												1
424	Ph-neg#165	c/pre-B	HLF	34	IGH-DJ	stable		12.34	0.989	10																	1
173	Ph-neg#79	c/pre-B	HLF	30	IGH-DJ	stable		5.153	0.984	3																								1
174	Ph-neg#79	c/pre-B	HLF	30	IGH-DJ	stable		6.078	1.002	3																								1
427	Ph-neg#165	c/pre-B	HLF	34	IGH-DJ	stable		12.34	1	2																									1
334	Ph-neg#144	c/pre-B	IKZF1 N159Y	32	IGH-DJ	stable		5.098	1	24			1
336	Ph-neg#144	c/pre-B	IKZF1 N159Y	32	IGH-DJ	stable		6.144	1	15												1
338	Ph-neg#144	c/pre-B	IKZF1 N159Y	32	IGH-DJ	stable		7.059	1	10																	1
337	Ph-neg#144	c/pre-B	IKZF1 N159Y	32	IGH-DJ	stable		5.752	1	5																						1
335	Ph-neg#144	c/pre-B	IKZF1 N159Y	32	IGH-DJ	stable		9.02	1	3																								1
547	Ph-neg#199	pro-B	KMT2A	53	IGH-DJ	stable		15.05	0.72	~D2
535	Ph-neg#195	pro-B	KMT2A	32	IGH-DJ	stable		5.685	0.994	26	1
537	Ph-neg#195	pro-B	KMT2A	32	IGH-DJ	stable		54.07	0.998	26	2				2
591	Ph-neg#208	pro-B	KMT2A	25	IGH-DJ	stable		12.65	1	26	1
450	Ph-neg#171	c/pre-B	KMT2A	32	IGH-DJ	stable		6.795	0.585	24			2					1											1					1	1
590	Ph-neg#208	pro-B	KMT2A	25	IGH-DJ	stable		7.056	1	24			1
594	Ph-neg#208	pro-B	KMT2A	25	IGH-DJ	stable		5.353	1	22					1
118	Ph-neg#60	pro-B	KMT2A	31	IGH-DJ	stable		17.69	1.007	21						2
592	Ph-neg#208	pro-B	KMT2A	25	IGH-DJ	stable		9.367	1	21						1
593	Ph-neg#208	pro-B	KMT2A	25	IGH-DJ	stable		18.25	1.007	21						1
498	Ph-neg#184	pro-B	KMT2A	25	IGH-DJ	stable		23.66	0.997	16.5	1																			1
369	Ph-neg#155	c/pre-B	KMT2A	49	IGH-DJ	stable		28.84	0.99	15						1						2						1							1
243	Ph-neg#113	pro-B	KMT2A	43	IGH-DJ	stable		9.918	0.991	10																	1
446	Ph-neg#168	pro-B	KMT2A	32	IGH-DJ	stable		7.13	0.993	10																	1
452	Ph-neg#171	c/pre-B	KMT2A	32	IGH-DJ	stable		12.59	0.994	10																	1
387	Ph-neg#158	pro-B	KMT2A	43	IGH-DJ	stable		35.81	0.992	9																		1
388	Ph-neg#158	pro-B	KMT2A	43	IGH-DJ	stable		37.75	0.987	9																		1
551	Ph-neg#199	pro-B	KMT2A	53	IGH-DJ	stable		21.77	0.997	9																		1
552	Ph-neg#199	pro-B	KMT2A	53	IGH-DJ	stable		19.81	0.995	9																		2
444	Ph-neg#168	pro-B	KMT2A	32	IGH-DJ	stable		22.57	0.965	8																	1		2		1				1
119	Ph-neg#60	pro-B	KMT2A	31	IGH-DJ	stable		44.73	1.01	7.5																		1			1
504	Ph-neg#184	pro-B	KMT2A	25	IGH-DJ	stable		10.78	1.004	7																				1
500	Ph-neg#184	pro-B	KMT2A	25	IGH-DJ	stable		6.347	0.997	6																					1
168	Ph-neg#78	pro-B	KMT2A	21	IGH-DJ	stable		27.15	0.996	5																						2		1	1
242	Ph-neg#113	pro-B	KMT2A	43	IGH-DJ	stable		33.56	1.01	5																						1
182	Ph-neg#83	pro-B	KMT2A	54	IGH-DJ	stable		45.28	1.002	3																								4
241	Ph-neg#113	pro-B	KMT2A	43	IGH-DJ	stable		12.3	1.001	3																								1
370	Ph-neg#155	c/pre-B	KMT2A	49	IGH-DJ	stable		5.831	0.601	3																	1							1	1
366	Ph-neg#155	c/pre-B	KMT2A	49	IGH-DJ	stable		9.67	0.993	2.5																								1	1
54	Ph-neg#35	pro-B	KMT2A	19	IGH-DJ	stable		11.39	0.99	2																			1						2
57	Ph-neg#35	pro-B	KMT2A	19	IGH-DJ	stable		8.603	0.998	2																									2
61	Ph-neg#35	pro-B	KMT2A	19	IGH-DJ	stable		73.9	0.986	2						1																			3
127	Ph-neg#61	pro-B	KMT2A	50	IGH-DJ	stable		18.49	1.002	2																		1							2
180	Ph-neg#83	pro-B	KMT2A	54	IGH-DJ	stable		47.79	0.999	2																									2
189	Ph-neg#89	pro-B	KMT2A	39	IGH-DJ	stable		90.71	0.997	2																									1
367	Ph-neg#155	c/pre-B	KMT2A	49	IGH-DJ	stable		15.8	1	2																									1
499	Ph-neg#184	pro-B	KMT2A	25	IGH-DJ	stable		9.617	1	2																									1
502	Ph-neg#184	pro-B	KMT2A	25	IGH-DJ	stable		17.58	0.991	2																									5
536	Ph-neg#195	pro-B	KMT2A	32	IGH-DJ	stable		17.43	0.995	2																									3
587	Ph-neg#208	pro-B	KMT2A	25	IGH-DJ	stable		9.124	1	2																									1
589	Ph-neg#208	pro-B	KMT2A	25	IGH-DJ	stable		12.65	1	2																									1
212	Ph-neg#101	c/pre-B	LH-NT	48	IGH-DJ	stable		83.21	0.995	25		1
51	Ph-neg#32	c/pre-B	LH-NT	41	IGH-DJ	stable		74.71	0.999	9																		1
471	Ph-neg#176	c/pre-B	LH-NT	20	IGH-DJ	stable		14.06	0.994	6																					1
296	Ph-neg#131	c/pre-B	MEF2D	47	IGH-DJ	stable		10.66	1	24			1
297	Ph-neg#131	c/pre-B	MEF2D	47	IGH-DJ	stable		18.85	1	21						1
302	Ph-neg#131	c/pre-B	MEF2D	47	IGH-DJ	stable		5.292	1	15												1
298	Ph-neg#131	c/pre-B	MEF2D	47	IGH-DJ	stable		13.08	1.003	12															1
351	Ph-neg#151	c/pre-B	MEF2D	18	IGH-DJ	stable		57.2	0.993	8																			1
301	Ph-neg#131	c/pre-B	MEF2D	47	IGH-DJ	stable		8.637	1.004	5																						1
300	Ph-neg#131	c/pre-B	MEF2D	47	IGH-DJ	stable		17.13	1.008	2																									1
353	Ph-neg#151	c/pre-B	MEF2D	18	IGH-DJ	stable		38.53	1.001	2																									1
91	Ph-neg#48	c/pre-B	NH/HeH	19	IGH-DJ	stable		74.9	1.001	25		1
203	Ph-neg#95	c/pre-B	NH/HeH	53	IGH-DJ	stable		20.47	0.999	25		1
525	Ph-neg#193	c/pre-B	NH/HeH	18	IGH-DJ	stable		12.71	1	24			1
530	Ph-neg#193	c/pre-B	NH/HeH	18	IGH-DJ	stable		9.661	1	22					1
527	Ph-neg#193	c/pre-B	NH/HeH	18	IGH-DJ	stable		21.76	1.004	15												1
528	Ph-neg#193	c/pre-B	NH/HeH	18	IGH-DJ	stable		7.224	1	10																	1
532	Ph-neg#193	c/pre-B	NH/HeH	18	IGH-DJ	stable		10.7	1	10																	1
489	Ph-neg#181	c/pre-B	NH/HeH	21	IGH-DJ	stable		8.617	0.954	9				1				1										1	1						1
531	Ph-neg#193	c/pre-B	NH/HeH	18	IGH-DJ	stable		6.266	1	9																		1
396	Ph-neg#160	c/pre-B	NH/HeH	24	IGH-DJ	stable		13.99	0.998	8																			1
401	Ph-neg#160	c/pre-B	NH/HeH	24	IGH-DJ	stable		5.61	0.971	8																			4			1
386	Ph-neg#157	c/pre-B	NH/HeH	19	IGH-DJ	stable		5.094	1	3																								1
398	Ph-neg#160	c/pre-B	NH/HeH	24	IGH-DJ	stable		36.27	0.966	2.5																								1	1
90	Ph-neg#48	c/pre-B	NH/HeH	19	IGH-DJ	stable		8.879	1.004	2																									1
202	Ph-neg#95	c/pre-B	NH/HeH	53	IGH-DJ	stable		6.535	1	2																									1
394	Ph-neg#160	c/pre-B	NH/HeH	24	IGH-DJ	stable		35.14	0.997	2																									1
490	Ph-neg#181	c/pre-B	NH/HeH	21	IGH-DJ	stable		64.54	1.002	2						1																			2
	Ph-neg#167	c/pre-B	PAX5 P80R	21	IGH-DJ	stable		9.549	1	21						1
	Ph-neg#29	c/pre-B	PAX5 P80R	54	IGH-DJ	stable		95.78	0.996	15												2			1
	Ph-neg#167	c/pre-B	PAX5 P80R	21	IGH-DJ	stable		7.975	1	15												1
	Ph-neg#167	c/pre-B	PAX5 P80R	21	IGH-DJ	stable		6.401	1.033	15												1
	Ph-neg#167	c/pre-B	PAX5 P80R	21	IGH-DJ	stable		6.925	1	15												1
	Ph-neg#167	c/pre-B	PAX5 P80R	21	IGH-DJ	stable		6.296	1	15												1
	Ph-neg#183	c/pre-B	PAX5 P80R	18	IGH-DJ	stable		15.78	0.731	6																					2			2
	Ph-neg#188	c/pre-B	PAX5 P80R	35	IGH-DJ	stable		94.59	1.001	6																					1
	Ph-neg#228	c/pre-B	PAX5 P80R	39	IGH-DJ	stable		95.56	0.995	5																		1	1			1		1	1
	Ph-neg#167	c/pre-B	PAX5 P80R	21	IGH-DJ	stable		11.86	1	3																								1
	Ph-neg#183	c/pre-B	PAX5 P80R	18	IGH-DJ	stable		38.22	0.999	3																								1
	Ph-neg#129	c/pre-B	PAX5 P80R	49	IGH-DJ	stable		93.74	1	2																									1
	Ph-neg#167	c/pre-B	PAX5 P80R	21	IGH-DJ	stable		7.345	1	2																									1
	Ph-neg#175	c/pre-B	PAX5alt	51	IGH-DJ	stable		6.039	1	15												1
	Ph-neg#175	c/pre-B	PAX5alt	51	IGH-DJ	stable		5.402	0.999	13														1
	Ph-neg#126	c/pre-B	PAX5alt	42	IGH-DJ	stable		82.17	1.006	12															3
	Ph-neg#39	c/pre-B	PAX5alt	19	IGH-DJ	stable		31.15	0.999	8																			1
	Ph-neg#152	c/pre-B	PAX5alt	31	IGH-DJ	stable		94.26	0.98	8																			3
	Ph-neg#39	c/pre-B	PAX5alt	19	IGH-DJ	stable		50.16	0.97	5																			1						1
	Ph-neg#53	c/pre-B	PAX5alt	42	IGH-DJ	stable		17.29	1	2																									1
	Ph-neg#175	c/pre-B	PAX5alt	51	IGH-DJ	stable		5.092	1	2																									1
	Ph-neg#205	c/pre-B	Ph-like	26	IGH-DJ	stable		7.268	1	26	1
	Ph-neg#205	c/pre-B	Ph-like	26	IGH-DJ	stable		12.36	1	26	1
	Ph-neg#222	c/pre-B	Ph-like	53	IGH-DJ	stable		5.783	1	26	1
	Ph-neg#229	c/pre-B	Ph-like	53	IGH-DJ	stable		74.31	1.001	25		1
	Ph-neg#162	c/pre-B	Ph-like	28	IGH-DJ	stable		5.895	1	22					1
	Ph-neg#148	c/pre-B	Ph-like	18	IGH-DJ	stable		5.783	0.83	21						1
	Ph-neg#205	c/pre-B	Ph-like	26	IGH-DJ	stable		5.43	1	21						1
	Ph-neg#205	c/pre-B	Ph-like	26	IGH-DJ	stable		8.939	1	21						1
	Ph-neg#161	c/pre-B	Ph-like	36	IGH-DJ	stable		5.257	1	16											1
	Ph-neg#21	c/pre-B	Ph-like	21	IGH-DJ	stable		5.102	1.003	15												1
	Ph-neg#161	c/pre-B	Ph-like	36	IGH-DJ	stable		6.145	1.007	15												1
	Ph-neg#161	c/pre-B	Ph-like	36	IGH-DJ	stable		5.301	1	15												1
	Ph-neg#161	c/pre-B	Ph-like	36	IGH-DJ	stable		15.06	0.971	15												1
	Ph-neg#178	c/pre-B	Ph-like	23	IGH-DJ	stable		14.99	1	15												1
	Ph-neg#178	c/pre-B	Ph-like	23	IGH-DJ	stable		15.91	1.007	15												1
	Ph-neg#205	c/pre-B	Ph-like	26	IGH-DJ	stable		9.524	1	15												1
	Ph-neg#161	c/pre-B	Ph-like	36	IGH-DJ	stable		5.301	0.996	10																	1
	Ph-neg#161	c/pre-B	Ph-like	36	IGH-DJ	stable		6.361	1.003	10																	1
	Ph-neg#161	c/pre-B	Ph-like	36	IGH-DJ	stable		8.178	1	10																	1
	Ph-neg#162	c/pre-B	Ph-like	28	IGH-DJ	stable		5.131	1.028	10																	1
	Ph-neg#222	c/pre-B	Ph-like	53	IGH-DJ	stable		9.873	1	10																	1
	Ph-neg#222	c/pre-B	Ph-like	53	IGH-DJ	stable		8.039	1	8																			1
	Ph-neg#205	c/pre-B	Ph-like	26	IGH-DJ	stable		5.597	1	7																				1
	Ph-neg#178	c/pre-B	Ph-like	23	IGH-DJ	stable		6.263	1	6																					1
	Ph-neg#178	c/pre-B	Ph-like	23	IGH-DJ	stable		10.06	1	5																						1
	Ph-neg#93	c/pre-B	Ph-like	18	IGH-DJ	stable		5.138	1.006	3																								1
	Ph-neg#161	c/pre-B	Ph-like	36	IGH-DJ	stable		11.68	0.997	3																								1
	Ph-neg#162	c/pre-B	Ph-like	28	IGH-DJ	stable		5.422	0.987	3																								1
	Ph-neg#191	c/pre-B	Ph-like	30	IGH-DJ	stable		6.124	1.006	3																								1
	Ph-neg#222	c/pre-B	Ph-like	53	IGH-DJ	stable		21.16	1	3																								1
	Ph-neg#222	c/pre-B	Ph-like	53	IGH-DJ	stable		18.9	1	3																								1
	Ph-neg#178	c/pre-B	Ph-like	23	IGH-DJ	stable		14.89	1	2																									1
	Ph-neg#178	c/pre-B	Ph-like	23	IGH-DJ	stable		10.57	1	2																									1
	Ph-neg#205	c/pre-B	Ph-like	26	IGH-DJ	stable		5.347	1	2																									1
	Ph-neg#222	c/pre-B	Ph-like	53	IGH-DJ	stable		7.193	1	2																									1
	Ph-pos#35	c/pre-B	Ph-pos	27	IGH-DJ	stable		73.37	1.001	25		1
	Ph-pos#62	c/pre-B	Ph-pos	56	IGH-DJ	stable		5.426	1	22					1
	Ph-pos#68	c/pre-B	Ph-pos	54	IGH-DJ	stable		7.436	1.013	22					1
	Ph-pos#62	c/pre-B	Ph-pos	56	IGH-DJ	stable		5.375	1.009	21						1
	Ph-pos#68	c/pre-B	Ph-pos	54	IGH-DJ	stable		5.434	1	21						1
	Ph-pos#62	c/pre-B	Ph-pos	56	IGH-DJ	stable		7.494	1	15												1
	Ph-pos#68	c/pre-B	Ph-pos	54	IGH-DJ	stable		6.292	1	15												1
	Ph-pos#28	c/pre-B	Ph-pos	48	IGH-DJ	stable		16.53	1.006	10																	1
	Ph-pos#62	c/pre-B	Ph-pos	56	IGH-DJ	stable		5.581	1	10																	1
	Ph-pos#62	c/pre-B	Ph-pos	56	IGH-DJ	stable		7.39	1	3																								1
	Ph-pos#62	c/pre-B	Ph-pos	56	IGH-DJ	stable		7.339	1	3																								1
	Ph-pos#62	c/pre-B	Ph-pos	56	IGH-DJ	stable		6.563	1	3																								1
	Ph-pos#68	c/pre-B	Ph-pos	54	IGH-DJ	stable		8.198	1	3																								1
	Ph-pos#68	c/pre-B	Ph-pos	54	IGH-DJ	stable		6.006	1	3																								1
	Ph-pos#68	c/pre-B	Ph-pos	54	IGH-DJ	stable		6.387	1	3																								1
	Ph-pos#62	c/pre-B	Ph-pos	56	IGH-DJ	stable		9.716	1.032	2																									1
	Ph-pos#62	c/pre-B	Ph-pos	56	IGH-DJ	stable		6.77	1	2																									1
	Ph-pos#68	c/pre-B	Ph-pos	54	IGH-DJ	stable		5.529	1	2																									1
	Ph-pos#68	c/pre-B	Ph-pos	54	IGH-DJ	stable		5.72	1	2																									1
	Ph-pos#68	c/pre-B	Ph-pos	54	IGH-DJ	stable		5.434	1	2																									1
	Ph-pos#81	pro-B	Ph-pos	49	IGH-DJ	stable		9.103	1	2																									1
	Ph-pos#67	c/pre-B	Ph-pos	27	IGH-DJ	stable		98.47	1	1																										1
	Ph-neg#50	c/pre-B	TCF3::PBX1	40	IGH-DJ	stable		96.34	0.999	21					1	1																1
	Ph-neg#31	c/pre-B	TCF3::PBX1	46	IGH-DJ	stable		97.14	1	3																								1
	Ph-neg#40	c/pre-B	TCF3::PBX1	29	IGH-DJ	stable		53.09	1.001	3																								1
	Ph-neg#122	c/pre-B	TCF3::PBX1	23	IGH-DJ	stable		97.71	1.004	2																									1
	Ph-neg#142	c/pre-B	TCF3::PBX1	44	IGH-DJ	stable		98.59	1.001	2																									2
	Ph-neg#30	c/pre-B	ZNF384	23	IGH-DJ	stable		10.04	0.977	16					1												1
	Ph-neg#134	pro-B	ZNF384	32	IGH-DJ	stable		32.62	1	3																								1
	Ph-neg#146	pro-B	ZNF384	55	IGH-DJ	stable		6.239	0.996	3																								1
	Ph-neg#134	pro-B	ZNF384	32	IGH-DJ	stable		26.51	1	2																									1
	Ph-neg#156	c/pre-B	other	29	IGH-DJ	stable		5.014	1	25		1
	Ph-neg#156	c/pre-B	other	29	IGH-DJ	stable		8.095	1.009	21						1
	Ph-neg#156	c/pre-B	other	29	IGH-DJ	stable		12.03	1.012	21						1
	Ph-neg#57	c/pre-B	other	40	IGH-DJ	stable		31.23	1	12															1
	Ph-neg#156	c/pre-B	other	29	IGH-DJ	stable		20.13	1.007	10																	1
	Ph-neg#201	c/pre-B	other	49	IGH-DJ	stable		70.93	1.005	9																		1
	Ph-neg#156	c/pre-B	other	29	IGH-DJ	stable		10.32	1	8																			1
	Ph-neg#156	c/pre-B	other	29	IGH-DJ	stable		5.444	1	6																					1
	Ph-neg#57	c/pre-B	other	40	IGH-DJ	stable		63.26	1	3																								1
	Ph-neg#109	c/pre-B	CDX2/UBTF	39	IGH-DJ	evolving	DH-DJH	0.5737	0.168	24			7																						7
	Ph-neg#66	c/pre-B	CDX2/UBTF	47	IGH-DJ	evolving	DH-DJH	0.4666	0.251	8																			6					1	5
	Ph-neg#66	c/pre-B	CDX2/UBTF	47	IGH-DJ	evolving	DH-DJH	10.22	0.348	2	1		3																8			1		1	14
	Ph-neg#60	pro-B	KMT2A	31	IGH-DJ	evolving	DH-DJH	2.005	0.477	21						3								2			2				1				2
	Ph-neg#61	pro-B	KMT2A	50	IGH-DJ	evolving	DH-DJH	55.57	0.989	15										1		17									1	1			2
	Ph-neg#199	pro-B	KMT2A	53	IGH-DJ	evolving	DH-DJH	18.25	0.922	10						5	1				2	2					9	9	2	2	5			9	5	1
	Ph-neg#218	pro-B	KMT2A	23	IGH-DJ	evolving	DH-DJH	93.75	0.842	3																		2	29	12	11	2		38	10	1
	Ph-neg#61	pro-B	KMT2A	50	IGH-DJ	evolving	DH-DJH	1.031	0.302	2			2		1	1						3					2		3			3		2	9
	Ph-neg#171	c/pre-B	KMT2A	32	IGH-DJ	evolving	DH-DJH	17.87	0.106	2																				1	1			1	15
	Ph-neg#176	c/pre-B	LH-NT	20	IGH-DJ	evolving	DH-DJH	83.29	0.991	8																	5		6
	Ph-neg#17	c/pre-B	NH/HeH	40	IGH-DJ	evolving	DH-DJH	44.08	0.067	2	1	1	12	4	23	18		11		7	1	33		19	19		23	13	40		20	11		8	115
	Ph-neg#17	c/pre-B	NH/HeH	40	IGH-DJ	evolving	DH-DJH	1.072	0.073	2			1									3					2		3		1				6
	Ph-neg#17	c/pre-B	NH/HeH	40	IGH-DJ	evolving	DH-DJH	3.755	0.083	2						1						4		1	6		2	2	5		1	1		2	9
	Ph-neg#114	c/pre-B	NH/HeH	33	IGH-DJ	evolving	DH-DJH	68.33	0.984	2																								2	27
	Ph-neg#10	c/pre-B	ZNF384	53	IGH-DJ	evolving	DH-DJH	5.395	0.225	2																1								1	30	1
	Ph-neg#77	pro-B	other	19	IGH-DJ	evolving	DH-DJH	80.74	1.029	12														1	4				3		2	1			4
443	Ph-neg#248	c/pre-B	no data	21	IGH-DJ	stable		13.32	0.98	26	1
43	Ph-neg#263	pro-B	no data	36	IGH-DJ	stable		5.688	0.996	26	1
435	Ph-neg#232	c/pre-B	no data	39	IGH-DJ	stable		12.26	1	26	1
438	Ph-neg#285	c/pre-B	no data	49	IGH-DJ	stable		5.084	1	26	1
439	Ph-neg#217	c/pre-B	no data	56	IGH-DJ	stable		10.34	1.002	26	1
441	Ph-neg#223	pro-B	no data	21	IGH-DJ	stable		7.807	1	26	1
494	Ph-neg#230	c/pre-B	no data	33	IGH-DJ	stable		5.855	1.016	26	1
518	Ph-neg#275	c/pre-B	no data	46	IGH-DJ	stable		8.898	1	26	1
655	Ph-neg#223	pro-B	no data	21	IGH-DJ	stable		14.5	1	26	1
442	Ph-neg#248	c/pre-B	no data	21	IGH-DJ	stable		24.23	0.983	26	1
496	Ph-neg#230	c/pre-B	no data	33	IGH-DJ	stable		5.666	1	26	1
293	Ph-neg#265	c/pre-B	no data	19	IGH-DJ	stable		6.582	1	26	1
437	Ph-neg#230	c/pre-B	no data	33	IGH-DJ	stable		6.61	1	26	1
470	Ph-neg#223	pro-B	no data	21	IGH-DJ	stable		31.97	1	26	1
469	Ph-neg#267b	c/pre-B	no data	18	IGH-DJ	stable		7.968	1	26	1
278	Ph-neg#268	c/pre-B	no data	21	IGH-DJ	stable		6.869	0.997	26	1
74	Ph-neg#217	c/pre-B	no data	56	IGH-DJ	stable		31.99	1.003	25		1
356	Ph-neg#242	c/pre-B	no data	21	IGH-DJ	stable		48.05	1	25		1
76	Ph-neg#278	c/pre-B	no data	39	IGH-DJ	stable		72.58	0.999	25		1
100	Ph-neg#219	c/pre-B	no data	45	IGH-DJ	stable		83.92	1.001	25		1
466	Ph-neg#250	c/pre-B	no data	37	IGH-DJ	stable		87.6	1	25		1
569	Ph-neg#84	c/pre-B	no data	22	IGH-DJ	stable		94.45	1	25		1
575	Ph-pos#51	c/pre-B	no data	46	IGH-DJ	stable		97.16	0.999	25		1
635	Ph-neg#14	c/pre-B	no data	44	IGH-DJ	stable		43.69	1	25		1
658	Ph-neg#14	c/pre-B	no data	44	IGH-DJ	stable		33.5	1	25		1
417	Ph-neg#287	pro-B	no data	42	IGH-DJ	stable		60.59	1	24			1
342	Ph-neg#246	c/pre-B	no data	20	IGH-DJ	stable		22.51	1	24			1
573	Ph-neg#234	c/pre-B	no data	37	IGH-DJ	stable		6.174	1	24			1
580	Ph-pos#88	c/pre-B	no data	52	IGH-DJ	stable		10.46	0.996	24			1
409	Ph-neg#74	c/pre-B	no data	55	IGH-DJ	stable		81.46	1.006	23				1
31	Ph-neg#265	c/pre-B	no data	19	IGH-DJ	stable		5.011	1	22					1
404	Ph-neg#238	c/pre-B	no data	42	IGH-DJ	stable		5.346	1	22					1
405	Ph-neg#255	pro-B	no data	34	IGH-DJ	stable		7.734	1	22					1
411	Ph-neg#232	c/pre-B	no data	39	IGH-DJ	stable		6.41	1	22					1
479	Ph-neg#279	c/pre-B	no data	23	IGH-DJ	stable		10.58	0.955	22					2																	1
481	Ph-neg#232	c/pre-B	no data	39	IGH-DJ	stable		6.891	1	22					1
577	Ph-neg#275	c/pre-B	no data	46	IGH-DJ	stable		5.461	1.026	21						1
406	Ph-neg#238	c/pre-B	no data	42	IGH-DJ	stable		5.438	1	21						1
412	Ph-neg#251	c/pre-B	no data	38	IGH-DJ	stable		5.54	1	21						1
413	Ph-pos#54	c/pre-B	no data	47	IGH-DJ	stable		5.953	1.012	21						1
416	Ph-neg#251	c/pre-B	no data	38	IGH-DJ	stable		11.72	1	21						1
637	Ph-neg#127	c/pre-B	no data	46	IGH-DJ	stable		7.12	1	21						1
641	Ph-neg#267b	c/pre-B	no data	18	IGH-DJ	stable		7.829	1.005	21						1
576	Ph-neg#251	c/pre-B	no data	38	IGH-DJ	stable		6.721	1	21						1
483	Ph-neg#272	c/pre-B	no data	27	IGH-DJ	stable		5.934	1	21						1
482	Ph-neg#256	c/pre-B	no data	22	IGH-DJ	stable		6.592	1	21						1
198	Ph-neg#238	c/pre-B	no data	42	IGH-DJ	stable		10.05	1	21						1
407	Ph-neg#288	c/pre-B	no data	33	IGH-DJ	stable		20.81	1	21						1
415	Ph-neg#279	c/pre-B	no data	23	IGH-DJ	stable		6.873	0.755	21						2									2				1			1			2
523	Ph-neg#255	pro-B	no data	34	IGH-DJ	stable		14.44	0.994	17.5				1											1
636	Ph-neg#248	c/pre-B	no data	21	IGH-DJ	stable		5.459	1	15												1
639	Ph-neg#104	c/pre-B	no data	24	IGH-DJ	stable		15.5	1	15												1
478	Ph-neg#248	c/pre-B	no data	21	IGH-DJ	stable		6.125	1	15												1
480	Ph-neg#127	c/pre-B	no data	46	IGH-DJ	stable		6.19	1	15												1
571	Ph-neg#285	c/pre-B	no data	49	IGH-DJ	stable		6.874	1.003	15												1
640	Ph-neg#182	c/pre-B	no data	52	IGH-DJ	stable		52.38	1.006	15												1
885	Ph-neg#127	c/pre-B	no data	46	IGH-DJ	stable		7.943	1	15												1
912	Ph-neg#230	c/pre-B	no data	33	IGH-DJ	stable		5.902	1	15												1
928	Ph-neg#104	c/pre-B	no data	24	IGH-DJ	stable		6.643	1.009	15												1
917	Ph-neg#104	c/pre-B	no data	24	IGH-DJ	stable		12.76	1	15												1
926	Ph-neg#265	c/pre-B	no data	19	IGH-DJ	stable		6.881	1	15												1
910	Ph-neg#281	c/pre-B	no data	28	IGH-DJ	stable		93.54	0.99	15	1											1													1
924	Ph-neg#223	pro-B	no data	21	IGH-DJ	stable		10.41	1	15												1
882	Ph-neg#119	c/pre-B	no data	21	IGH-DJ	stable		5.563	1.01	15												1
911	Ph-neg#267b	c/pre-B	no data	18	IGH-DJ	stable		5.519	0.995	15												1
913	Ph-neg#238	c/pre-B	no data	42	IGH-DJ	stable		10.76	1	15												1
914	Ph-neg#257	c/pre-B	no data	31	IGH-DJ	stable		5.048	0.868	15												4
918	Ph-neg#272	c/pre-B	no data	27	IGH-DJ	stable		9.612	1	15												1
930	Ph-neg#272	c/pre-B	no data	27	IGH-DJ	stable		5.261	1	15												1
932	Ph-neg#267b	c/pre-B	no data	18	IGH-DJ	stable		5.978	0.999	15												1
934	Ph-neg#263	pro-B	no data	36	IGH-DJ	stable		5.836	0.996	15												1
909	Ph-neg#238	c/pre-B	no data	42	IGH-DJ	stable		5.576	1	15												1
915	Ph-neg#123	c/pre-B	no data	32	IGH-DJ	stable		6.085	1	15												1
925	Ph-neg#206	c/pre-B	no data	32	IGH-DJ	stable		11.31	1	15												1
929	Ph-neg#238	c/pre-B	no data	42	IGH-DJ	stable		8.398	1	15												1
933	Ph-neg#24	c/pre-B	no data	37	IGH-DJ	stable		94.51	1.002	14													1
939	Ph-neg#269	c/pre-B	no data	26	IGH-DJ	stable		5.814	0.999	14													1
921	Ph-neg#265	c/pre-B	no data	19	IGH-DJ	stable		6.694	1.006	14													1
95	Ph-neg#275	c/pre-B	no data	46	IGH-DJ	stable		5.791	1	14													1
50	Ph-neg#255	pro-B	no data	34	IGH-DJ	stable		13.18	0.962	12												1			2				2	1					2
79	Ph-neg#233	c/pre-B	no data	19	IGH-DJ	stable		90.3	0.998	12															2
266	Ph-neg#230	c/pre-B	no data	33	IGH-DJ	stable		7.507	1	12															1
331	Ph-neg#206	c/pre-B	no data	32	IGH-DJ	stable		24.58	1	10																	1
46	Ph-neg#135	c/pre-B	no data	40	IGH-DJ	stable		6.314	1	10																	1
309	Ph-neg#268	c/pre-B	no data	21	IGH-DJ	stable		8.528	0.999	10																	1
340	Ph-neg#135	c/pre-B	no data	40	IGH-DJ	stable		7.196	1	10																	1
308	Ph-neg#267b	c/pre-B	no data	18	IGH-DJ	stable		6.489	1	10																	1
	Ph-neg#135	c/pre-B	no data	40	IGH-DJ	stable		5.525	1	10																	1
	Ph-neg#182	c/pre-B	no data	52	IGH-DJ	stable		9.148	1	10																	1
	Ph-neg#59	c/pre-B	no data	31	IGH-DJ	stable		5.598	0.995	10																	1
	Ph-neg#275	c/pre-B	no data	46	IGH-DJ	stable		5.179	1	10																	1
	Ph-neg#123	c/pre-B	no data	32	IGH-DJ	stable		6.032	0.974	10																	1
	Ph-neg#282	c/pre-B	no data	35	IGH-DJ	stable		30.57	1.002	10																	1
	Ph-neg#217	c/pre-B	no data	56	IGH-DJ	stable		5.277	1.004	10																	1
	Ph-neg#288	c/pre-B	no data	33	IGH-DJ	stable		19.05	1	10																	1
	Ph-neg#234	c/pre-B	no data	37	IGH-DJ	stable		7.004	1	10																	1
	Ph-neg#256	c/pre-B	no data	22	IGH-DJ	stable		7.192	1.015	10																	1
	Ph-neg#272	c/pre-B	no data	27	IGH-DJ	stable		8.141	0.999	10																	1
	Ph-neg#267	pro-B	no data	46	IGH-DJ	stable		92.08	1	9																		1
	Ph-neg#265	c/pre-B	no data	19	IGH-DJ	stable		18.25	0.994	9																		1
	Ph-neg#248	c/pre-B	no data	21	IGH-DJ	stable		21.44	0.987	9																		1
	Ph-neg#242	c/pre-B	no data	21	IGH-DJ	stable		48.38	1	9																		1
	Ph-neg#7	c/pre-B	no data	38	IGH-DJ	stable		74.17	1	9																		2
	Ph-pos#83	c/pre-B	no data	55	IGH-DJ	stable		7.839	1	9																		1
	Ph-neg#98	c/pre-B	no data	35	IGH-DJ	stable		81.98	0.998	9												1												1
	Ph-neg#288	c/pre-B	no data	33	IGH-DJ	stable		6.718	1	9																		1
	Ph-neg#139	pro-B	no data	44	IGH-DJ	stable		48.06	1	8																		1	4					2
	Ph-neg#254	c/pre-B	no data	19	IGH-DJ	stable		24.78	0.998	8																		1		1
	Ph-pos#83	c/pre-B	no data	55	IGH-DJ	stable		64.88	0.97	8														1					2						2
	Ph-neg#275	c/pre-B	no data	46	IGH-DJ	stable		5.132	0.982	8																			1
	Ph-neg#119	c/pre-B	no data	21	IGH-DJ	stable		5.572	1.014	8																			1
	Ph-neg#104	c/pre-B	no data	24	IGH-DJ	stable		8.508	1	8																			1
	Ph-neg#62	c/pre-B	no data	55	IGH-DJ	stable		6.906	0.904	8																	1		2						2
	Ph-neg#285	c/pre-B	no data	49	IGH-DJ	stable		6.081	0.999	7																				1
	Ph-neg#232	c/pre-B	no data	39	IGH-DJ	stable		5.769	1.014	7																				1
	Ph-neg#238	c/pre-B	no data	42	IGH-DJ	stable		5.324	1	7																				1
	Ph-neg#251	c/pre-B	no data	38	IGH-DJ	stable		8.629	0.989	7																				1
	Ph-neg#263	pro-B	no data	36	IGH-DJ	stable		5.664	1	7																				1
	Ph-neg#279	c/pre-B	no data	23	IGH-DJ	stable		78.87	0.999	7																				1
	Ph-neg#268	c/pre-B	no data	21	IGH-DJ	stable		5.914	0.998	7																				1
	Ph-neg#265	c/pre-B	no data	19	IGH-DJ	stable		5.049	1	7																				1
	Ph-neg#257	c/pre-B	no data	31	IGH-DJ	stable		5.952	0.996	7																				1
	Ph-neg#238	c/pre-B	no data	42	IGH-DJ	stable		8.559	1	7																				1
	Ph-neg#267b	c/pre-B	no data	18	IGH-DJ	stable		6.368	1.004	7																				1
	Ph-neg#275	c/pre-B	no data	46	IGH-DJ	stable		5.226	1	6																					1
	Ph-neg#280	c/pre-B	no data	31	IGH-DJ	stable		88.67	0.997	6																					1
	Ph-neg#246	c/pre-B	no data	20	IGH-DJ	stable		16.93	1	6																					1
	Ph-neg#127	c/pre-B	no data	46	IGH-DJ	stable		7.263	1	5																						1
	Ph-neg#232	c/pre-B	no data	39	IGH-DJ	stable		5.689	0.606	5																						1
	Ph-neg#251	c/pre-B	no data	38	IGH-DJ	stable		9.173	0.99	5																						1
	Ph-neg#285	c/pre-B	no data	49	IGH-DJ	stable		7.808	1	5																						1
	Ph-neg#267b	c/pre-B	no data	18	IGH-DJ	stable		11.44	0.99	3																								1
	Ph-neg#257	c/pre-B	no data	31	IGH-DJ	stable		5.952	1	3																								1
	Ph-neg#104	c/pre-B	no data	24	IGH-DJ	stable		11.01	0.995	3																								1
	Ph-neg#269	c/pre-B	no data	26	IGH-DJ	stable		6.989	0.999	3																								1
	Ph-neg#265	c/pre-B	no data	19	IGH-DJ	stable		18.89	0.998	3																								1
	Ph-neg#248	c/pre-B	no data	21	IGH-DJ	stable		6.391	0.979	3																								1
	Ph-neg#268	c/pre-B	no data	21	IGH-DJ	stable		5.274	1	3																								1
	Ph-neg#232	c/pre-B	no data	39	IGH-DJ	stable		6.49	1	3																								1
	Ph-neg#104	c/pre-B	no data	24	IGH-DJ	stable		6.469	1	3																								1
	Ph-neg#251	c/pre-B	no data	38	IGH-DJ	stable		6.449	1	3																								1
	Ph-neg#272	c/pre-B	no data	27	IGH-DJ	stable		6.421	1.002	3																								1
	Ph-pos#54	c/pre-B	no data	47	IGH-DJ	stable		5.76	0.995	3																								1
	Ph-neg#269	c/pre-B	no data	26	IGH-DJ	stable		5.186	1.002	3																								1
	Ph-neg#288	c/pre-B	no data	33	IGH-DJ	stable		9.802	1	3																								1
	Ph-neg#255	pro-B	no data	34	IGH-DJ	stable		6.661	0.995	3																								1
	Ph-neg#288	c/pre-B	no data	33	IGH-DJ	stable		25	1	2																									1
	Ph-neg#264	pro-B	no data	26	IGH-DJ	stable		13.95	1	2																									1
	Ph-neg#123	c/pre-B	no data	32	IGH-DJ	stable		5.714	1.009	2																									1
	Ph-neg#254	c/pre-B	no data	19	IGH-DJ	stable		72.54	1.003	2																									1
	Ph-neg#104	c/pre-B	no data	24	IGH-DJ	stable		5.653	1	2																									1
	Ph-neg#223	pro-B	no data	21	IGH-DJ	stable		7.435	1	2																									1
	Ph-neg#255	pro-B	no data	34	IGH-DJ	stable		26.9	0.959	2																					1				8
	Ph-neg#251	c/pre-B	no data	38	IGH-DJ	stable		7.175	1	2																									1
	Ph-neg#234	c/pre-B	no data	37	IGH-DJ	stable		6.11	1	2																									1
	Ph-neg#247	pro-B	no data	32	IGH-DJ	stable		83.71	1.003	2																								1	4	1
	Ph-neg#247	pro-B	no data	32	IGH-DJ	stable		6.405	0.997	2																									1
	Ph-neg#285	c/pre-B	no data	49	IGH-DJ	stable		6.805	0.999	2																									1
	Ph-neg#104	c/pre-B	no data	24	IGH-DJ	stable		7.401	1	2																									1
	Ph-neg#275	c/pre-B	no data	46	IGH-DJ	stable		5.461	1	2																									1
	Ph-neg#62	c/pre-B	no data	55	IGH-DJ	stable		81.91	0.974	2																									6
	Ph-neg#230	c/pre-B	no data	33	IGH-DJ	stable		6.988	1	2																									1
	Ph-neg#232	c/pre-B	no data	39	IGH-DJ	stable		5.449	1	2																									1
	Ph-neg#135	c/pre-B	no data	40	IGH-DJ	stable		6.639	1	2																									1
	Ph-neg#264	pro-B	no data	26	IGH-DJ	stable		9.396	0.999	2																									1
	Ph-neg#256	c/pre-B	no data	22	IGH-DJ	stable		6.265	1	2																									1
	Ph-neg#256	c/pre-B	no data	22	IGH-DJ	stable		7.164	1	2																									1
	Ph-neg#141	c/pre-B	no data	22	IGH-DJ	stable		61.39	0.997	2																									1
	Ph-neg#232	c/pre-B	no data	39	IGH-DJ	stable		9.135	1.018	2																									1
	Ph-neg#232	c/pre-B	no data	39	IGH-DJ	stable		5.689	1	2																									1
	Ph-neg#206	c/pre-B	no data	32	IGH-DJ	stable		22.52	1	2																									1
	Ph-neg#232	c/pre-B	no data	39	IGH-DJ	stable		9.856	1	2																									1
	Ph-neg#230	c/pre-B	no data	33	IGH-DJ	stable		8.829	1	2																									1
	Ph-neg#238	c/pre-B	no data	42	IGH-DJ	stable		8.605	1.005	2																									1
	Ph-neg#265	c/pre-B	no data	19	IGH-DJ	stable		5.722	1	2																									1
	Ph-neg#265	c/pre-B	no data	19	IGH-DJ	stable		6.507	1.356	2																									1
	Ph-neg#269	c/pre-B	no data	26	IGH-DJ	stable		5.246	1	2																									1
	Ph-neg#238	c/pre-B	no data	42	IGH-DJ	stable		5.163	1.004	1																										1
	Ph-neg#76	c/pre-B	no data	40	IGH-DJ	evolving	DH-DJH	2.846	0.132	21	1		2			4		3			1			1					3
	Ph-neg#153	c/pre-B	no data	22	IGH-DJ	evolving	DH-DJH	55.88	0.942	2																		1			1			1	38
	Ph-neg#153	c/pre-B	no data	22	IGH-DJ	evolving	DH-DJH	5.216	0.865	2																		1							12
	Ph-neg#133	c/pre-B	no data	20	IGH-DJ	evolving	DH-DJH	78.46	0.678	2																		4	24		9	16		19	85
	Ph-neg#153	c/pre-B	no data	22	IGH-DJ	evolving	DH-DJH	2.582	0.073	2																									27
