# Supplementary material for: Insights into IGH clonal evolution in BCP-ALL: frequency, mechanisms, associations, and diagnostic implications
Source: Front Immunol. 2023 Apr 18;14:1125017. doi: 10.3389/fimmu.2023.1125017 (PMC10151743; doi:10.3389/fimmu.2023.1125017)
Supplement: Supplementary file 5 [file Table_4.xlsx]

## Sheet: Tabelle1
	Supplementary Table 4: Study cohorts and their main results
	Cohort #1
	511	marker DNJ-stems	in diagnostic IGH-VJ library	in	244/280	patients
	177/511 (34.6%)	evolving			84/280 (30%)	presence of clonal evolution
	138/177 (78%)	VH-DJH			160/280 (57.1%)	no signs of clonal evolution
	39/177 (22%)	VH replacement			36/280 (12.9%)	no marker DNJ-stem in IGH-VJ library
	398	marker DNJ-stems	in diagnostic IGH-DJ library	in	144/280	patients
	21/398 (5.3%)	evolving			15/280 (5.4%)	presence of clonal evolution
	21/21 (100%)	DH-DJH			129/280 (46.1%)	no signs of clonal evolution
					136/280 (48.6%)	no marker DNJ-stem in IGH-DJ library
	280	cases with immunophenotype allocation
		VH replacement (%)	DH-DJH (%)		VH-DJH (%)	n
	c/pre-B	11.7647	4.20168		13.0252	238
	pro-B	11.9048	11.9048		47.619	42
	167	cases with RNA-seq based molecular subtype allocation
	155/167	assigned to previously described molecular profile category
		n	VH replacement (%)		DH-DJH (%)	VH-DJH (%)
	CEBP	3	0		0	33.3333
	DUX4	13	30.7692		0	7.69231
	KMT2A	18	11.1111		27.7778	83.3333
	LH-NT	6	0		16.6667	33.3333
	MEF2D	3	0		0	0
	CDX2/UBTF	9	0		22.2222	0
	NH/HeH	10	10		20	30
	PAX5alt	10	10		0	20
	PAX5 P80R	9	0		0	22.2222
	TCF3::PBX1	6	16.6667		0	50
	Ph-like	37	18.9189		0	0
	Ph-pos	17	5.88235		0	5.88235
	HLF	2	0		0	0
	ZNF384	10	20		10	10
	IKZF1 N159Y	2	50		0	0
	other	12	8.33333		16.6667	25
	Cohort #2
	93	marker DNJ-stems	in paired BM/PB samples	in	39/46	patients
	66/93 (71%)	overlapping	marker level in both BM and PB	in	36/39	patients	32/36 (88.9%) complete overlap
	21/99 (22.6%)	overlapping	marker level only in one compartment	in	37/39	patients
	6/93 (6.5%)	non-overlapping	marker level only in BM	in	2/39	patients
	29	evolving marker DNJ-stems		in	9/34	patients	with concordant evolution status
	3295	DNJ-stem family members total
	1523/3295 (46.2%)	DNJ-stem family members only in BM
	1484/3295 (45%)	DNJ-stem family members only in PB
	288/3295 (8.7%)	DNJ-stem family members overlapping BM/PB
	Cohort #3
	50	marker DNJ-stem	in paired d0/d6 PB samples	in	30/33	patients
	33/50 (66%)	concordantly stable			19/30 (63.3%)	concordantly stable
	6/50 (12%)	concordantly evolving			4/30 (13.3%)	concordantly evolving
	7/50 (14%)	evolving d0, stable d6			4/30 (13.3%)	evolving d0, stable d6
	2/50 (4%)	stable d0, evolving d6			2/30 (6.7%)	stable d0, evolving d6
	2/50 (4%)	MRD negative d6			1/30 (3.3%)	MRD negative at d6
	6	concordantly evolving DNJ-stems
	4/6 (66.7%)	highest abundant family member stayed highest abundant
	1/6 (16.7%)	highest abundant family member stayed, but not highest abundant
	1/6 (16.7%)	highest abundant family member disappeared
	Cohort #4
	62	marker DNJ-stem	in paired d0/Ind I BM samples	in	35/41	patients
	41/62 (66.1%)	concordantly stable			20/35 (57.1%)	concordantly stable
	7/62 (11.3%)	concordantly evolving			7/35 (20%)	concordantly evolving
	6/62 (9.7%)	evolving d0, stable after Ind I			5/35 (14.3%)	evolving d0, stable after Ind I
	0/62 (0%)	stable d0, evolving after Ind I			0/35 (0%)	stable d0, evolving after Ind I
	8/62 (12.9%)	MRD negative after Ind I			3/35 (8.6%)	MRD negative after Ind I
	7	concordantly evolving DNJ-stems
	6/7 (85.7%)	highest abundant family member stayed highest abundant
	1/7 (14.3%)	highest abundant family member stayed, but not highest abundant
	0/7 (0%)	highest abundant family member disappeared
	Cohort #5
	45	evolving DNJ-stems	in diagnostic sample	in	34	patients
					4/34 (11.8%)	no IGH marker
					14/34 (41.2%)	stable
					9/34 (26.5%)	only IGH-VJ evolution
					2/34 (5.9%)	only IGH-DJ evolution
					5/34 (14.7%)	IGH-VJ and -DJ evolution
						Median number of fam. members (dx):	Median abundance of most abundant fam. member in % cells (dx):
	17/45 (37.8%)	DNJ-stems became MRD neg (whole stem disappeared)				34	0.0804
	19/45 (42.2%)	most abundant fam. member disappeared				71	0.06
	1/45 (2.2%)	most abundant fam. member stayed, but not most abundant				148	10.9449
	1/45 (2.2%)	most abundant fam. member stayed most abundant in 2/3 timpoints				52	100
	7/45 (15.6%)	most abundant fam. member stayed most abundant at all times				61	20.1566
	Disappearing most abundant fam. memb. affected 9/16 evolving patients
	In 2/9 patients that was the only IGH marker and thus would have wrongly been considered MRD neg.
